# Supplementary material for: Characterisation of SARS-CoV-2 genomic variation in response to molnupiravir treatment in the AGILE Phase IIa clinical trial
Source: Nat Commun. 2022 Nov 26;13:7284. doi: 10.1038/s41467-022-34839-9 (PMC9701236; doi:10.1038/s41467-022-34839-9)
Supplement: Supplementary file 4 — Source Data [file 41467_2022_34839_MOESM4_ESM.xlsx]

## Sheet: 1. Genomic analysis metadata
Subject ID	kit ID	visit day	ct group	PANGO lineage	Pangolin version	Pangolin note	Allocation	N_count	lineage group
202	637	1	25-28	B.1.177	4.0.6	Usher placements: B.1.177(1/1)	molnupiravir	0.00474869	B.1.177/EU1
202	541	3	more than 28	B.1.177	4.0.6	Usher placements: B.1.177(1/1)	molnupiravir	0.00642076	B.1.177/EU1
202	444	5	25-28	B.1.177	4.0.6	Usher placements: B.1.177(1/1)	molnupiravir	0.00561817	B.1.177/EU1
203	617	1	Less than 20	B.1.177	4.0.6	Assigned from designation hash.	placebo	0.00434739	B.1.177/EU1
203	606	3	Less than 20	B.1.177	4.0.6	Usher placements: B.1.177(1/1)	placebo	0.00541752	B.1.177/EU1
203	636	5	25-28	B.1.177	4.0.6	Usher placements: B.1.177(1/1)	placebo	0.00672173	B.1.177/EU1
204	607	1	Less than 20	B.1.1.1	4.0.6	Assigned from designation hash.	placebo	0.00424707	B.1.1.1
204	609	3	20-24	B.1.1.1	4.0.6	Assigned from designation hash.	placebo	0.00434739	B.1.1.1
204	673	5	more than 28	B.1.1.1	4.0.6	Usher placements: B.1.1.1(1/1)	placebo	0.00805939	B.1.1.1
205	540	1	Less than 20	B.1.177	4.0.6	Usher placements: B.1.177(1/1)	molnupiravir	0.0045146	B.1.177/EU1
205	618	3	20-24	B.1.177	4.0.6	Usher placements: B.1.177(1/1)	molnupiravir	0.00438083	B.1.177/EU1
205	448	5	more than 28	B.1.177	4.0.6	Usher placements: B.1.177(1/1)	molnupiravir	0.00775842	B.1.177/EU1
206	638	1	20-24	B.1.177.10	4.0.6	Usher placements: B.1.177.10(1/1)	placebo	0.00438083	B.1.177/EU1
206	629	3	Less than 20	B.1.177.10	4.0.6	Usher placements: B.1.177.10(1/1)	placebo	0.00464836	B.1.177/EU1
206	635	5	Less than 20	B.1.177.10	4.0.6	Usher placements: B.1.177.10(1/1)	placebo	0.00528375	B.1.177/EU1
207	545	1	20-24	B.1.177	4.0.6	Assigned from designation hash.	molnupiravir	0.00347791	B.1.177/EU1
207	442	3	20-24	B.1.177	4.0.6	Assigned from designation hash.	molnupiravir	0.00438083	B.1.177/EU1
207	542	5	more than 28	B.1.177	4.0.6	Usher placements: B.1.177(1/1)	molnupiravir	0.093402	B.1.177/EU1
208	624	1	20-24	B.1.177	4.0.6	Assigned from designation hash.	placebo	0.00428051	B.1.177/EU1
208	446	3	20-24	B.1.177	4.0.6	Assigned from designation hash.	placebo	0.00434739	B.1.177/EU1
208	543	5	25-28	B.1.177	4.0.6	Usher placements: B.1.177(1/1)	placebo	0.0147142	B.1.177/EU1
209	605	1	Less than 20	B.1.177	4.0.6	Usher placements: B.1.177(1/1)	placebo	0.00638732	B.1.177/EU1
209	625	3	20-24	B.1.177	4.0.6	Usher placements: B.1.177(1/1)	placebo	0.0087951	B.1.177/EU1
209	758	5	25-28	B.1.177	4.0.6	Usher placements: B.1.177(1/1)	placebo	0.0060529	B.1.177/EU1
212	532	1	20-24	B.1.177	4.0.6	Usher placements: B.1.177(1/1)	placebo	0.00421362	B.1.177/EU1
212	548	3	20-24	B.1.177	4.0.6	Usher placements: B.1.177(1/1)	placebo	0.00431395	B.1.177/EU1
212	747	5	more than 28	B.1.177	4.0.6	Usher placements: B.1.177(1/1)	placebo	0.00892887	B.1.177/EU1
213	535	1	20-24	B.1.177	4.0.6	Usher placements: B.1.177(1/1)	placebo	0.00448116	B.1.177/EU1
213	608	3	Less than 20	B.1.177	4.0.6	Usher placements: B.1.177(1/1)	placebo	0.00384577	B.1.177/EU1
213	639	5	20-24	B.1.177	4.0.6	Usher placements: B.1.177(1/1)	placebo	0.00361168	B.1.177/EU1
214	621	1	Less than 20	B.1.177	4.0.6	Usher placements: B.1.177(1/1)	molnupiravir	0.00421362	B.1.177/EU1
214	536	3	25-28	B.1.177	4.0.6	Usher placements: B.1.177(1/1)	molnupiravir	0.00458148	B.1.177/EU1
214	674	5	more than 28	B.1.177	4.0.6	Usher placements: B.1.177(1/1)	molnupiravir	0.00799251	B.1.177/EU1
217	633	1	Less than 20	B.1.177	4.0.6	Usher placements: B.1.177(1/1)	molnupiravir	0.00464836	B.1.177/EU1
217	743	3	20-24	B.1.177	4.0.6	Usher placements: B.1.177(1/1)	molnupiravir	0.00424707	B.1.177/EU1
217	720	5	25-28	B.1.177	4.0.6	Usher placements: B.1.177(1/1)	molnupiravir	0.00642076	B.1.177/EU1
218	539	1	Less than 20	B.1.177	4.0.6	Usher placements: B.1.177(1/1)	placebo	0.00448116	B.1.177/EU1
218	737	3	Less than 20	B.1.177	4.0.6	Usher placements: B.1.177(1/1)	placebo	0.00434739	B.1.177/EU1
218	973	5	20-24	B.1.177	4.0.6	Usher placements: B.1.177(1/1)	placebo	0.0045146	B.1.177/EU1
221	1143	1	Less than 20	B.1.1.7	4.0.6	Usher placements: B.1.1.7(3/3)	molnupiravir	0.0049154	alpha
221	1172	3	20-24	B.1.1.7	4.0.6	Usher placements: B.1.1.7(3/3)	molnupiravir	0.00524978	alpha
221	1226	5	25-28	B.1.1.7	4.0.6	Usher placements: B.1.1.7(3/3)	molnupiravir	0.00611917	alpha
222	1304	1	Less than 20	B.1.1.7	4.0.6	Usher placements: B.1.1.7(3/3)	placebo	0.00524978	alpha
222	1200	3	Less than 20	B.1.1.7	4.0.6	Usher placements: B.1.1.7(3/3)	placebo	0.00508259	alpha
222	1170	5	20-24	B.1.1.7	4.0.6	Usher placements: B.1.1.7(3/3)	placebo	0.00548385	alpha
224	1020	1	Less than 20	B.1.1.7	4.0.6	Usher placements: B.1.1.7(1/1)	placebo	0.00414674	alpha
224	981	3	Less than 20	B.1.1.7	4.0.6	Usher placements: B.1.1.7(1/1)	placebo	0.0041133	alpha
224	1105	5	25-28	B.1.1.7	4.0.6	Usher placements: B.1.1.7(1/1)	placebo	0.00601946	alpha
225	1008	1	25-28	B.1.177	4.0.6	Assigned from designation hash.	placebo	0.00541752	B.1.177/EU1
225	1024	3	Less than 20	B.1.177	4.0.6	Assigned from designation hash.	placebo	0.00528375	B.1.177/EU1
225	1110	5	20-24	B.1.177	4.0.6	Assigned from designation hash.	placebo	0.00428051	B.1.177/EU1
227	1029	1	20-24	B.1.177	4.0.6	Usher placements: B.1.177(1/1)	placebo	0.00418018	B.1.177/EU1
227	716	3	25-28	B.1.177	4.0.6	Usher placements: B.1.177(1/1)	placebo	0.00688894	B.1.177/EU1
227	1108	5	25-28	B.1.177	4.0.6	Usher placements: B.1.177(1/1)	placebo	0.00601946	B.1.177/EU1
229	972	1	Less than 20	B.1.1.7	4.0.6	Assigned from designation hash.	placebo	0.00438083	alpha
229	959	3	Less than 20	B.1.1.7	4.0.6	Assigned from designation hash.	placebo	0.00498278	alpha
229	1048	5	25-28	B.1.1.7	4.0.6	Assigned from designation hash.	placebo	0.00698927	alpha
231	999	1	Less than 20	B.1.1.7	4.0.6	Assigned from designation hash.	placebo	0.00418018	alpha
231	982	3	20-24	B.1.1.7	4.0.6	Assigned from designation hash.	placebo	0.00494934	alpha
231	1032	5	20-24	B.1.1.7	4.0.6	Assigned from designation hash.	placebo	0.00545096	alpha
232	1026	1	20-24	B.1.1.7	4.0.6	Assigned from designation hash.	molnupiravir	0.0050831	alpha
232	1107	3	20-24	B.1.1.7	4.0.6	Assigned from designation hash.	molnupiravir	0.00504966	alpha
232	1002	5	20-24	B.1.1.7	4.0.6	Assigned from designation hash.	molnupiravir	0.00504966	alpha
233	735	1	Less than 20	B.1.1.7	4.0.6	Assigned from designation hash.	placebo	0.00474869	alpha
233	1109	3	Less than 20	B.1.1.7	4.0.6	Assigned from designation hash.	placebo	0.00484901	alpha
233	1059	5	Less than 20	B.1.1.7	4.0.6	Usher placements: B.1.1.7(5/5)	placebo	0.00488245	alpha
234	713	1	Less than 20	B.1.1.7	4.0.6	Usher placements: B.1.1.7(5/5)	molnupiravir	0.00488245	alpha
234	994	3	more than 28	B.1.1.7	4.0.6	Usher placements: B.1.1.7(5/5)	molnupiravir	0.014012	alpha
234	1045	5	20-24	B.1.1.7	4.0.6	Usher placements: B.1.1.7(5/5)	molnupiravir	0.0060529	alpha
235	988	1	Less than 20	B.1.1.7	4.0.6	Assigned from designation hash.	placebo	0.00494884	alpha
235	1004	3	20-24	B.1.1.7	4.0.6	Assigned from designation hash.	placebo	0.00598542	alpha
235	1089	5	20-24	B.1.1.7	4.0.6	Usher placements: B.1.1.7(3/3)	placebo	0.0561426	alpha
236	748	1	Less than 20	B.1.1.7	4.0.6	Usher placements: B.1.1.7(3/3)	molnupiravir	0.00494884	alpha
236	1126	3	20-24	B.1.1.7	4.0.6	Usher placements: B.1.1.7(3/3)	molnupiravir	0.00585167	alpha
236	1093	5	25-28	B.1.1.7	4.0.6	Usher placements: B.1.1.7(3/3)	molnupiravir	0.0111683	alpha
238	610	1	Less than 20	B.1.177	4.0.6	Usher placements: B.1.177(1/1)	placebo	0.00474869	B.1.177/EU1
238	991	3	20-24	B.1.177	4.0.6	Usher placements: B.1.177(1/1)	placebo	0.00431395	B.1.177/EU1
238	1058	5	20-24	B.1.177	4.0.6	Assigned from designation hash.	placebo	0.00444771	B.1.177/EU1
239	534	1	Less than 20	B.1.1.7	4.0.6	Usher placements: B.1.1.7(5/5)	placebo	0.00407986	alpha
239	966	3	20-24	B.1.1.7	4.0.6	Usher placements: B.1.1.7(5/5)	placebo	0.00501622	alpha
239	1085	5	25-28	B.1.1.7	4.0.6	Usher placements: B.1.1.7(5/5)	placebo	0.00678862	alpha
241	1041	1	Less than 20	B.1.1.7	4.0.6	Assigned from designation hash.	placebo	0.0046818	alpha
241	1055	3	Less than 20	B.1.1.7	4.0.6	Usher placements: B.1.1.7(4/4)	placebo	0.0078253	alpha
241	1102	5	20-24	B.1.1.7	4.0.6	Assigned from designation hash.	placebo	0.00591914	alpha
242	1017	1	20-24	B.1.1.7	4.0.6	Usher placements: B.1.1.7(5/5)	molnupiravir	0.0113032	alpha
242	1046	3	Less than 20	B.1.1.7	4.0.6	Assigned from designation hash.	molnupiravir	0.00481557	alpha
242	1018	5	20-24	B.1.1.7	4.0.6	Usher placements: B.1.1.7(4/4)	molnupiravir	0.00805939	alpha
243	1054	1	Less than 20	B.1.177.57	4.0.6	Assigned from designation hash.	molnupiravir	0.00478213	B.1.177/EU1
243	1081	3	Less than 20	B.1.177.57	4.0.6	Usher placements: B.1.177.57(1/1)	molnupiravir	0.00688894	B.1.177/EU1
243	1083	5	20-24	B.1.177.57	4.0.6	Usher placements: B.1.177.57(1/1)	molnupiravir	0.00601946	B.1.177/EU1
245	1037	1	Less than 20	B.1.1.7	4.0.6	Usher placements: B.1.1.7(4/4)	molnupiravir	0.0046818	alpha
245	1095	3	20-24	B.1.1.7	4.0.6	Usher placements: B.1.1.7(4/4)	molnupiravir	0.00367856	alpha
245	1121	5	25-28	B.1.1.7	4.0.6	Assigned from designation hash.	molnupiravir	0.00779186	alpha
247	650	1	20-24	B.1.1.7	4.0.6	Usher placements: B.1.1.7(5/5)	placebo	0.0160853	alpha
247	1000	3	25-28	B.1.1.7	4.0.6	Usher placements: B.1.1.7(5/5)	placebo	0.0221048	alpha
247	1209	5	25-28	B.1.1.7	4.0.6	Usher placements: B.1.1.7(5/5)	placebo	0.0178243	alpha
248	1001	1	25-28	B.1.177	4.0.6	Usher placements: B.1.177(1/1)	molnupiravir	0.00655453	B.1.177/EU1
248	1084	3	more than 28	B.1.177	4.0.6	Usher placements: B.1.177(1/1)	molnupiravir	0.00692238	B.1.177/EU1
248	1213	5	more than 28	B.1.177	4.0.6	Usher placements: B.1.177(1/1)	molnupiravir	0.0363174	B.1.177/EU1
250	1031	1	20-24	B.1.1.7	4.0.6	Assigned from designation hash.	placebo	0.00581881	alpha
250	1104	3	Less than 20	B.1.1.7	4.0.6	Usher placements: B.1.1.7(1/1)	placebo	0.00558472	alpha
250	1229	5	Less than 20	B.1.1.7	4.0.6	Assigned from designation hash.	placebo	0.00478213	alpha
251	1113	1	Less than 20	B.1.1.7	4.0.6	Usher placements: B.1.1.7(3/3)	molnupiravir	0.00494884	alpha
251	1195	3	Less than 20	B.1.1.7	4.0.6	Usher placements: B.1.1.7(3/3)	molnupiravir	0.0039457	alpha
251	1222	5	20-24	B.1.1.7	4.0.6	Usher placements: B.1.1.7(3/3)	molnupiravir	0.00531666	alpha
254	1078	1	Less than 20	B.1.1.7	4.0.6	Assigned from designation hash.	placebo	0.00267532	alpha
254	1214	3	Less than 20	B.1.1.7	4.0.6	Assigned from designation hash.	placebo	0.00297629	alpha
254	1128	5	20-24	B.1.1.7	4.0.6	Assigned from designation hash.	placebo	0.00321038	alpha
255	1129	1	Less than 20	B.1.1.7	4.0.6	Assigned from designation hash.	molnupiravir	0.00324382	alpha
255	1202	3	Less than 20	B.1.1.7	4.0.6	Assigned from designation hash.	molnupiravir	0.00347791	alpha
255	1137	5	20-24	B.1.1.7	4.0.6	Assigned from designation hash.	molnupiravir	0.003712	alpha
257	1106	1	Less than 20	B.1.1.7	4.0.6	Usher placements: B.1.1.7(4/4)	placebo	0.00337759	alpha
257	1180	3	20-24	B.1.1.7	4.0.6	Usher placements: B.1.1.7(4/4)	placebo	0.00551784	alpha
257	1199	5	more than 28	B.1.1.7	4.0.6	Usher placements: B.1.1.7(4/4)	placebo	0.00525031	alpha
258	1034	1	Less than 20	B.1.177.16	4.0.6	Assigned from designation hash.	molnupiravir	0.00448116	B.1.177/EU1
258	1206	3	25-28	B.1.177.16	4.0.6	Usher placements: B.1.177.16(1/1)	molnupiravir	0.00775842	B.1.177/EU1
258	1217	5	25-28	B.1.177.16	4.0.6	Usher placements: B.1.177.16(1/1)	molnupiravir	0.00789218	B.1.177/EU1
259	1086	1	Less than 20	B.1.1.7	4.0.6	Usher placements: B.1.1.7(4/4)	molnupiravir	0.00622011	alpha
259	1221	3	20-24	B.1.1.7	4.0.6	Usher placements: B.1.1.7(4/4)	molnupiravir	0.00929673	alpha
259	1220	5	Less than 20	B.1.1.7	4.0.6	Usher placements: B.1.1.7(4/4)	molnupiravir	0.00625355	alpha
260	1051	1	25-28	B.1.1.7	4.0.6	Usher placements: B.1.1.7(3/3)	molnupiravir	0.00565104	alpha
260	1168	3	20-24	B.1.1.7	4.0.6	Usher placements: B.1.1.7(3/3)	molnupiravir	0.00488196	alpha
260	1211	5	20-24	B.1.1.7	4.0.6	Usher placements: B.1.1.7(3/3)	molnupiravir	0.0042132	alpha
263	1395	1	Less than 20	B.1.1.7	4.0.6	Usher placements: B.1.1.7(4/4)	placebo	0.00361168	alpha
263	1432	3	Less than 20	B.1.1.7	4.0.6	Usher placements: B.1.1.7(4/4)	placebo	0.003712	alpha
263	1436	5	20-24	B.1.1.7	4.0.6	Usher placements: B.1.1.7(4/4)	placebo	0.00367856	alpha
264	1421	1	Less than 20	B.1.1.7	4.0.6	Usher placements: B.1.1.7(4/4)	molnupiravir	0.00307661	alpha
264	1399	3	Less than 20	B.1.1.7	4.0.6	Usher placements: B.1.1.7(4/4)	molnupiravir	0.00334415	alpha
264	1425	5	25-28	B.1.1.7	4.0.6	Usher placements: B.1.1.7(4/4)	molnupiravir	0.00481557	alpha
265	1422	1	20-24	B.1.1.7	4.0.6	Usher placements: B.1.1.7(2/2)	placebo	0.00397953	alpha
265	1420	3	20-24	B.1.1.7	4.0.6	Usher placements: B.1.1.7(2/2)	placebo	0.00474869	alpha
265	1414	5	25-28	B.1.1.7	4.0.6	Usher placements: B.1.1.7(2/2)	placebo	0.00591914	alpha
267	1409	1	Less than 20	AY.4	4.0.6	Usher placements: AY.4(1/1)	placebo	0.0104337	delta
267	1351	3	20-24	AY.4	4.0.6	Assigned from designation hash.	placebo	0.00498278	delta
267	1408	5	20-24	AY.4	4.0.6	Usher placements: AY.4(1/1)	placebo	0.0117045	delta
268	1394	1	Less than 20	AY.4	4.0.6	Usher placements: AY.4(1/1)	molnupiravir	0.00675518	delta
268	1423	3	20-24	AY.4	4.0.6	Assigned from designation hash.	molnupiravir	0.0046818	delta
268	1419	5	20-24	AY.4	4.0.6	Assigned from designation hash.	molnupiravir	0.00498278	delta
269	1532	1	Less than 20	AY.4	4.0.6	Usher placements: AY.4(1/1)	placebo	0.0117045	delta
269	1560	3	Less than 20	AY.4	4.0.6	Usher placements: AY.4(1/1)	placebo	0.0245126	delta
269	1660	5	20-24	AY.4	4.0.6	Usher placements: AY.4(1/1)	placebo	0.00464836	delta
271	1494	1	Less than 20	AY.4	4.0.6	Usher placements: AY.4(1/1)	molnupiravir	0.0171889	delta
271	1651	3	20-24	AY.4	4.0.6	Usher placements: AY.4(1/1)	molnupiravir	0.00461492	delta
271	1685	5	more than 28	AY.4	4.0.6	Usher placements: AY.4(3/3)	molnupiravir	0.0666488	delta
272	1650	1	20-24	AY.4	4.0.6	Assigned from designation hash.	molnupiravir	0.00471525	delta
272	1628	3	25-28	AY.4	4.0.6	Usher placements: AY.4(1/1)	molnupiravir	0.0131091	delta
272	1671	5	more than 28	AY.4	4.0.6	Usher placements: AY.4(1/1)	molnupiravir	0.014547	delta
273	1678	1	Less than 20	AY.4	4.0.6	Assigned from designation hash.	molnupiravir	0.00471525	delta
273	1637	3	20-24	AY.4	4.0.6	Assigned from designation hash.	molnupiravir	0.0046818	delta
273	1666	5	20-24	AY.4	4.0.6	Usher placements: AY.4(1/1)	molnupiravir	0.009999	delta
274	1622	1	20-24	AY.4	4.0.6	Assigned from designation hash.	placebo	0.00504966	delta
274	1667	3	25-28	AY.4	4.0.6	Usher placements: AY.4(1/1)	placebo	0.0113367	delta
274	1662	5	more than 28	AY.4	4.0.6	Usher placements: AY.4(1/1)	placebo	0.0306324	delta
275	1680	1	Less than 20	AY.4	4.0.6	Usher placements: AY.4(1/1)	molnupiravir	0.00939705	delta
275	1681	3	20-24	AY.4	4.0.6	Usher placements: AY.4(1/1)	molnupiravir	0.00474869	delta
275	1670	5	more than 28	AY.4	4.0.6	Usher placements: AY.4(2/2)	molnupiravir	0.0273886	delta
277	1510	1	Less than 20	AY.4	4.0.6	Usher placements: AY.4(1/1)	molnupiravir	0.0123065	delta
277	1412	3	20-24	AY.4	4.0.6	Usher placements: AY.4(1/1)	molnupiravir	0.0113032	delta
277	1483	5	20-24	AY.4	4.0.6	Usher placements: AY.4(1/1)	molnupiravir	0.0123399	delta
278	1503	1	20-24	AY.4	4.0.6	Assigned from designation hash.	molnupiravir	0.00484901	delta
278	1492	3	25-28	AY.4	4.0.6	Usher placements: AY.4(1/1)	molnupiravir	0.0227736	delta
278	1558	5	25-28	AY.4	4.0.6	Usher placements: AY.4(2/2)	molnupiravir	0.0292278	delta
279	1561	1	Less than 20	AY.4	4.0.6	Usher placements: AY.4(1/1)	placebo	0.00668829	delta
279	1549	3	Less than 20	AY.4	4.0.6	Usher placements: AY.4(1/1)	placebo	0.0107682	delta
279	1536	5	Less than 20	AY.4	4.0.6	Usher placements: AY.4(1/1)	placebo	0.011136	delta
280	1538	1	Less than 20	AY.4	4.0.6	Usher placements: AY.4(1/1)	placebo	0.00471525	delta
280	1534	3	Less than 20	AY.4	4.0.6	Usher placements: AY.4(1/1)	placebo	0.0106678	delta
280	1554	5	Less than 20	AY.4	4.0.6	Usher placements: AY.4(1/1)	placebo	0.012273	delta
282	1485	1	Less than 20	AY.4	4.0.6	Usher placements: AY.4(1/1)	placebo	0.00525031	delta
282	1533	3	20-24	AY.4	4.0.6	Usher placements: AY.4(1/1)	placebo	0.0110022	delta
282	1559	5	20-24	AY.4	4.0.6	Usher placements: AY.4(1/1)	placebo	0.00471525	delta
283	1553	1	Less than 20	AY.4	4.0.6	Assigned from designation hash.	molnupiravir	0.00474869	delta
283	1541	3	20-24	AY.4	4.0.6	Assigned from designation hash.	molnupiravir	0.00464836	delta
283	1640	5	20-24	AY.4	4.0.6	Assigned from designation hash.	molnupiravir	0.00491589	delta
286	1552	1	Less than 20	AY.4	4.0.6	Usher placements: AY.4(1/1)	molnupiravir	0.0111026	delta
286	1545	3	25-28	AY.4	4.0.6	Usher placements: AY.4(1/1)	molnupiravir	0.012273	delta
286	1542	5	25-28	AY.4	4.0.6	Usher placements: AY.4(2/2)	molnupiravir	0.0195967	delta
288	1646	1	Less than 20	AY.4	4.0.6	Assigned from designation hash.	placebo	0.00458148	delta
288	1618	3	25-28	AY.4	4.0.6	Assigned from designation hash.	placebo	0.00481557	delta
288	1619	5	20-24	AY.4	4.0.6	Assigned from designation hash.	placebo	0.00471525	delta
291	1737	1	20-24	AY.4	4.0.6	Usher placements: AY.4(1/1)	placebo	0.00481557	delta
291	1722	3	25-28	AY.4	4.0.6	Usher placements: AY.4(1/1)	placebo	0.0117045	delta
291	1739	5	25-28	AY.4	4.0.6	Usher placements: AY.4(1/1)	placebo	0.0112698	delta
292	1709	1	Less than 20	AY.4	4.0.6	Usher placements: AY.4(1/1)	molnupiravir	0.0107682	delta
292	1710	3	Less than 20	AY.4	4.0.6	Usher placements: AY.4(1/1)	molnupiravir	0.00481557	delta
292	1742	5	20-24	AY.4	4.0.6	Usher placements: AY.4(1/1)	molnupiravir	0.00471525	delta
296	1734	1	Less than 20	AY.4	4.0.6	Usher placements: AY.4(1/1)	molnupiravir	0.014012	delta
296	1744	3	20-24	AY.4	4.0.6	Usher placements: AY.4(1/1)	molnupiravir	0.0050831	delta
296	1617	5	25-28	AY.4	4.0.6	Usher placements: AY.4(1/1)	molnupiravir	0.0158178	delta
297	1655	1	Less than 20	AY.4	4.0.6	Usher placements: AY.4(1/1)	molnupiravir	0.0119052	delta
297	1535	3	Less than 20	AY.4	4.0.6	Usher placements: AY.4(1/1)	molnupiravir	0.0111026	delta
297	1751	5	20-24	AY.4	4.0.6	Usher placements: AY.4(1/1)	molnupiravir	0.0109019	delta
298	1844	1	Less than 20	AY.4	4.0.6	Usher placements: AY.4(1/1)	placebo	0.00672173	delta
298	1832	3	20-24	AY.4	4.0.6	Usher placements: AY.4(1/1)	placebo	0.0123733	delta
298	1948	5	more than 28	AY.4	4.0.6	Usher placements: AY.4(4/4)	placebo	0.0738722	delta
300	1713	1	Less than 20	AY.4	4.0.6	Usher placements: AY.4(1/1)	molnupiravir	0.00578537	delta
300	1920	3	Less than 20	AY.4	4.0.6	Usher placements: AY.4(1/1)	molnupiravir	0.0105341	delta
300	1975	5	20-24	AY.4	4.0.6	Usher placements: AY.4(1/1)	molnupiravir	0.0124737	delta
301	1498	1	20-24	AY.4	4.0.6	Usher placements: AY.4(1/1)	placebo	0.0110022	delta
301	1652	3	20-24	AY.4	4.0.6	Usher placements: AY.4(1/1)	placebo	0.012273	delta
301	1837	5	more than 28	AY.4	4.0.6	Usher placements: AY.4(1/1)	placebo	0.0126074	delta
302	1851	1	Less than 20	AY.4	4.0.6	Usher placements: AY.4(1/1)	molnupiravir	0.00461492	delta
302	1695	3	20-24	AY.4	4.0.6	Usher placements: AY.4(1/1)	molnupiravir	0.0156506	delta
302	2095	5	more than 28	AY.4	4.0.6	Usher placements: AY.4(1/1)	molnupiravir	0.020834	delta
304	1942	1	Less than 20	AY.4	4.0.6	Usher placements: AY.4(1/1)	placebo	0.0104337	delta
304	1885	3	20-24	AY.4	4.0.6	Usher placements: AY.4(1/1)	placebo	0.0111026	delta
304	2076	5	25-28	AY.4	4.0.6	Usher placements: AY.4(1/1)	placebo	0.0111026	delta
307	1845	1	Less than 20	AY.4	4.0.6	Usher placements: AY.4(1/1)	molnupiravir	0.00662141	delta
307	2097	3	20-24	AY.4	4.0.6	Usher placements: AY.4(1/1)	molnupiravir	0.0155168	delta
307	2252	5	more than 28	AY.4	4.0.6	Usher placements: AY.4(1/1)	molnupiravir	0.0194295	delta
308	1842	1	Less than 20	AY.4	4.0.6	Usher placements: AY.4(3/3)	placebo	0.0116042	delta
308	1947	3	25-28	AY.4	4.0.6	Usher placements: AY.4(3/3)	placebo	0.0127412	delta
308	1949	5	more than 28	AY.4	4.0.6	Usher placements: AY.4(3/3)	placebo	0.0409658	delta
310	1895	1	25-28	AY.4	4.0.6	Usher placements: AY.4(1/1)	molnupiravir	0.00518343	delta
310	2067	3	Less than 20	AY.4	4.0.6	Usher placements: AY.4(1/1)	molnupiravir	0.0110022	delta
310	2096	5	more than 28	AY.4	4.0.6	Usher placements: AY.4(1/1)	molnupiravir	0.014012	delta
311	2264	1	25-28	AY.120	4.0.6	Assigned from designation hash.	placebo	0.00484901	delta
311	1918	3	25-28	AY.120	4.0.6	Assigned from designation hash.	placebo	0.0050831	delta
311	1887	5	more than 28	AY.120	4.0.6	Usher placements: AY.120(1/1)	placebo	0.00739056	delta
312	2064	1	Less than 20	B.1.617.2	4.0.6	Usher placements: AY.4(2/3) B.1.617.2(1/3); scorpio replaced lineage inference AY.4	molnupiravir	0.0046818	delta
312	1907	3	Less than 20	B.1.617.2	4.0.6	Usher placements: AY.4(2/3) B.1.617.2(1/3); scorpio replaced lineage inference AY.4	molnupiravir	0.00528375	delta
312	2118	5	more than 28	B.1.617.2	4.0.6	Usher placements: AY.4(2/3) B.1.617.2(1/3); scorpio replaced lineage inference AY.4	molnupiravir	0.00842725	delta
314	1921	1	Less than 20	AY.4	4.0.6	Usher placements: AY.4(1/1)	molnupiravir	0.00488245	delta
314	2424	3	Less than 20	AY.4	4.0.6	Usher placements: AY.4(1/1)	molnupiravir	0.0119052	delta
314	2429	5	Less than 20	AY.4	4.0.6	Usher placements: AY.4(1/1)	molnupiravir	0.0105341	delta
315	2084	1	Less than 20	AY.4	4.0.6	Usher placements: AY.4(1/1)	molnupiravir	0.00826004	delta
315	2413	3	25-28	AY.4	4.0.6	Usher placements: AY.4(1/1)	molnupiravir	0.00916296	delta
315	2107	5	more than 28	AY.4	4.0.6	Usher placements: AY.4(1/1)	molnupiravir	0.00608635	delta
317	2253	1	20-24	AY.4	4.0.6	Usher placements: AY.4(3/3)	placebo	0.0198977	delta
317	2402	3	20-24	AY.4	4.0.6	Usher placements: AY.4(2/2)	placebo	0.0178577	delta
317	2432	5	more than 28	AY.4	4.0.6	Usher placements: AY.4(3/3)	placebo	0.0730696	delta
318	1955	1	20-24	AY.4	4.0.6	Usher placements: AY.4(1/1)	placebo	0.00538408	delta
318	1992	3	Less than 20	AY.4	4.0.6	Usher placements: AY.4(1/1)	placebo	0.00454804	delta
318	1976	5	25-28	AY.4	4.0.6	Usher placements: AY.4(1/1)	placebo	0.0169548	delta
319	1940	1	Less than 20	AY.4	4.0.6	Usher placements: AY.4(1/1)	molnupiravir	0.00551784	delta
319	1945	3	Less than 20	AY.4	4.0.6	Usher placements: AY.4(1/1)	molnupiravir	0.00558472	delta
319	1946	5	20-24	AY.4	4.0.6	Usher placements: AY.4(1/1)	molnupiravir	0.0058857	delta
321	1909	1	20-24	AY.4	4.0.6	Usher placements: AY.4(1/1)	placebo	0.00702271	delta
321	2145	3	25-28	AY.4	4.0.6	Usher placements: AY.4(1/1)	placebo	0.011972	delta
321	1971	5	more than 28	AY.4	4.0.6	Usher placements: AY.4(1/1)	placebo	0.0146139	delta
322	2776	1	more than 28	BA.1.17.2	4.0.6	Usher placements: BA.1.17.2(1/1)	placebo	0.00668628	BA.1
322	2696	3	Less than 20	BA.1.17.2	4.0.6	Usher placements: BA.1.17.2(1/1)	placebo	0.00501471	BA.1
322	2778	5	20-24	BA.1.17.2	4.0.6	Usher placements: BA.1.17.2(1/1)	placebo	0.00501471	BA.1
323	3082	1	Less than 20	BA.2	4.0.6	Usher placements: BA.2(1/1)	molnupiravir	0.00491589	BA.2
323	3099	3	Less than 20	BA.2	4.0.6	Usher placements: BA.2(1/1)	molnupiravir	0.00511654	BA.2
323	3096	5	25-28	BA.2	4.0.6	Usher placements: BA.2(1/1)	molnupiravir	0.00708959	BA.2
324	2423	1	Less than 20	AY.4	4.0.6	Usher placements: AY.4(1/1)	molnupiravir	0.00658797	delta
324	2425	3	Less than 20	AY.4	4.0.6	Usher placements: AY.4(1/1)	molnupiravir	0.0120724	delta
324	2403	5	20-24	AY.4	4.0.6	Usher placements: AY.4(1/1)	molnupiravir	0.0124402	delta
327	2438	1	Less than 20	AY.4.2	4.0.6	Usher placements: AY.4.2(1/1)	molnupiravir	0.00458148	delta
327	2405	3	25-28	AY.4.2	4.0.6	Usher placements: AY.4.2(1/1)	molnupiravir	0.0108016	delta
327	2458	5	more than 28	AY.4.2	4.0.6	Usher placements: AY.4.2(1/1)	molnupiravir	0.0119052	delta
328	2433	1	Less than 20	AY.4	4.0.6	Usher placements: AY.4(1/1)	placebo	0.00444771	delta
328	2446	3	Less than 20	AY.4	4.0.6	Usher placements: AY.4(1/1)	placebo	0.00454804	delta
328	2441	5	20-24	AY.4	4.0.6	Usher placements: AY.4(1/1)	placebo	0.00458148	delta
329	2428	1	Less than 20	AY.4	4.0.6	Usher placements: AY.4(1/1)	placebo	0.00424707	delta
329	2449	3	Less than 20	AY.4	4.0.6	Usher placements: AY.4(1/1)	placebo	0.0046818	delta
329	2419	5	Less than 20	AY.4	4.0.6	Usher placements: AY.4(1/1)	placebo	0.00488245	delta
330	2416	1	20-24	B.1.617.2	4.0.6	Usher placements: B.1.617.2(1/1)	molnupiravir	0.00501622	delta
330	2486	3	more than 28	B.1.617.2	4.0.6	Usher placements: B.1.617.2(1/1)	molnupiravir	0.00608635	delta
330	2478	5	more than 28	B.1.617.2	4.0.6	Usher placements: B.1.617.2(1/1)	molnupiravir	0.00591914	delta
331	2525	1	Less than 20	AY.4	4.0.6	Usher placements: AY.4(1/1)	placebo	0.00438083	delta
331	2474	3	Less than 20	AY.4	4.0.6	Usher placements: AY.4(1/1)	placebo	0.00464836	delta
331	2556	5	25-28	AY.4	4.0.6	Usher placements: AY.4(1/1)	placebo	0.00551784	delta
332	2492	1	Less than 20	AY.98	4.0.6	Usher placements: AY.98(1/1)	molnupiravir	0.0045146	delta
332	2523	3	20-24	AY.98	4.0.6	Usher placements: AY.98(1/1)	molnupiravir	0.00441427	delta
332	2455	5	25-28	AY.98	4.0.6	Usher placements: AY.98(1/1)	molnupiravir	0.00876166	delta
333	2544	1	Less than 20	AY.43	4.0.6	Usher placements: AY.43(1/1)	molnupiravir	0.00444771	delta
333	2489	3	Less than 20	AY.43	4.0.6	Usher placements: AY.43(1/1)	molnupiravir	0.0031435	delta
333	2600	5	20-24	AY.43	4.0.6	Usher placements: AY.43(1/1)	molnupiravir	0.00454804	delta
334	2552	1	Less than 20	AY.4.2.1	4.0.6	Usher placements: AY.4.2.1(1/1)	placebo	0.00444771	delta
334	2533	3	20-24	AY.4.2.1	4.0.6	Usher placements: AY.4.2.1(1/1)	placebo	0.00461492	delta
334	2573	5	more than 28	AY.4.2.1	4.0.6	Usher placements: AY.4.2.1(1/1)	placebo	0.0119386	delta
335	2581	1	Less than 20	AY.4	4.0.6	Usher placements: AY.4(1/1)	placebo	0.00672173	delta
335	2530	3	Less than 20	AY.4	4.0.6	Usher placements: AY.4(1/1)	placebo	0.00668829	delta
335	2532	5	20-24	AY.4	4.0.6	Usher placements: AY.4(1/1)	placebo	0.00722336	delta
336	2267	1	Less than 20	AY.4	4.0.6	Usher placements: AY.4(1/1)	molnupiravir	0.00458148	delta
336	2293	3	20-24	AY.4	4.0.6	Usher placements: AY.4(1/1)	molnupiravir	0.00444771	delta
336	2266	5	25-28	AY.4	4.0.6	Usher placements: AY.4(1/1)	molnupiravir	0.0117045	delta
337	2066	1	Less than 20	AY.4	4.0.6	Usher placements: AY.4(1/1)	placebo	0.00491589	delta
337	2085	3	Less than 20	AY.4	4.0.6	Usher placements: AY.4(1/1)	placebo	0.00448116	delta
337	2305	5	20-24	AY.4	4.0.6	Usher placements: AY.4(1/1)	placebo	0.00488245	delta
338	2285	1	Less than 20	AY.4.2	4.0.6	Usher placements: AY.4.2(2/2)	molnupiravir	0.00431395	delta
338	2302	3	25-28	AY.4.2	4.0.6	Usher placements: AY.4.2(2/2)	molnupiravir	0.0105675	delta
338	2272	5	25-28	AY.4.2	4.0.6	Usher placements: AY.4.2(2/2)	molnupiravir	0.00521687	delta
339	2540	1	Less than 20	BA.1.1.18	4.0.6	Assigned from designation hash.	placebo	0.00414549	BA.1
339	2619	3	20-24	BA.1.1.18	4.0.6	Assigned from designation hash.	placebo	0.00538246	BA.1
339	2278	5	Less than 20	BA.1.1.18	4.0.6	Assigned from designation hash.	placebo	0.00437951	BA.1
340	2269	1	Less than 20	BA.1.1	4.0.6	Usher placements: BA.1.1(1/1)	molnupiravir	0.00548275	BA.1
340	2101	3	20-24	BA.1.1	4.0.6	Usher placements: BA.1.1(1/1)	molnupiravir	0.00434608	BA.1
340	2297	5	more than 28	BA.1.1.14	4.0.6	Usher placements: BA.1.1(2/5) BA.1.1.14(3/5)	molnupiravir	0.0588058	BA.1
342	2135	1	Less than 20	XE	4.0.6	Assigned from designation hash.	placebo	0.00518343	XE
342	1937	3	Less than 20	XE	4.0.6	Assigned from designation hash.	placebo	0.00525031	XE
342	2615	5	20-24	XE	4.0.6	Assigned from designation hash.	placebo	0.00601946	XE
344	2122	1	Less than 20	BA.2	4.0.6	Usher placements: BA.2(1/1)	placebo	0.00494934	BA.2
344	2125	3	Less than 20	BA.2	4.0.6	Usher placements: BA.2(1/1)	placebo	0.00491589	BA.2
344	2618	5	20-24	BA.2	4.0.6	Usher placements: BA.2(1/1)	placebo	0.00525031	BA.2
345	2740	1	Less than 20	BA.1.1	4.0.6	Assigned from designation hash.	placebo	0.00541589	BA.1
345	2854	3	25-28	BA.1.1	4.0.6	Assigned from designation hash.	placebo	0.00585049	BA.1
345	2845	5	25-28	BA.1.1	4.0.6	Assigned from designation hash.	placebo	0.00625167	BA.1
346	2853	1	Less than 20	BA.1.17.2	4.0.6	Usher placements: BA.1.17.2(1/1)	molnupiravir	0.00417892	BA.1
346	2809	3	20-24	BA.1.17.2	4.0.6	Usher placements: BA.1.17.2(1/1)	molnupiravir	0.00441294	BA.1
346	2840	5	20-24	BA.1.17.2	4.0.6	Usher placements: BA.1.17.2(1/1)	molnupiravir	0.00564991	BA.1
347	2860	1	Less than 20	BA.1.1.1	4.0.6	Usher placements: BA.1.1.1(1/1)	placebo	0.00424579	BA.1
347	3062	3	Less than 20	BA.1.1.1	4.0.6	Usher placements: BA.1.1.1(1/1)	placebo	0.00498128	BA.1
347	3060	5	Less than 20	BA.1.1.1	4.0.6	Usher placements: BA.1.1.1(1/1)	placebo	0.00424579	BA.1
349	3186	1	Less than 20	BA.2	4.0.6	Usher placements: BA.2(2/2)	placebo	0.00504966	BA.2
349	3222	3	25-28	BA.2	4.0.6	Usher placements: BA.2(2/2)	placebo	0.0131091	BA.2
349	3155	5	more than 28	BA.2.9	4.0.6	Usher placements: BA.2(1/4) BA.2.6(1/4) BA.2.9(2/4)	placebo	0.0270876	BA.2
351	3024	1	Less than 20	BA.1.1	4.0.6	Assigned from designation hash.	molnupiravir	0.00544932	BA.1
351	3052	3	Less than 20	BA.1.1	4.0.6	Assigned from designation hash.	molnupiravir	0.00441294	BA.1
351	2985	5	20-24	BA.1.1	4.0.6	Assigned from designation hash.	molnupiravir	0.00564991	BA.1
352	2622	1	Less than 20	AY.4.2	4.0.6	Usher placements: AY.4.2(1/1)	placebo	0.0046818	delta
352	2531	3	Less than 20	AY.4.2	4.0.6	Assigned from designation hash.	placebo	0.00478213	delta
352	2609	5	Less than 20	AY.4.2	4.0.6	Assigned from designation hash.	placebo	0.0045146	delta
353	2538	1	Less than 20	AY.4	4.0.6	Usher placements: AY.4(1/2) B.1.617.2(1/2)	placebo	0.00471525	delta
353	2707	3	20-24	AY.4	4.0.6	Usher placements: AY.4(1/2) B.1.617.2(1/2)	placebo	0.00474869	delta
353	2569	5	20-24	AY.4	4.0.6	Usher placements: AY.4(1/2) B.1.617.2(1/2)	placebo	0.0050831	delta
355	2563	1	Less than 20	AY.4	4.0.6	Usher placements: AY.4(1/1)	molnupiravir	0.0046818	delta
355	2576	3	25-28	AY.4	4.0.6	Usher placements: AY.4(1/1)	molnupiravir	0.00514998	delta
355	2704	5	more than 28	AY.4	4.0.6	Usher placements: AY.4(1/1)	molnupiravir	0.0109354	delta
356	2687	1	Less than 20	BA.1.17.2	4.0.6	Assigned from designation hash.	placebo	0.00394491	BA.1
356	2748	3	Less than 20	BA.1.17.2	4.0.6	Assigned from designation hash.	placebo	0.00531559	BA.1
356	2862	5	more than 28	BA.1.17.2	4.0.6	Assigned from designation hash.	placebo	0.00665285	BA.1
357	2700	1	20-24	BA.1	4.0.6	Usher placements: BA.1(1/1)	molnupiravir	0.00551618	BA.1
357	2753	3	20-24	BA.1	4.0.6	Usher placements: BA.1(1/1)	molnupiravir	0.00551618	BA.1
357	2866	5	more than 28	BA.1	4.0.6	Usher placements: BA.1(2/2)	molnupiravir	0.0374097	BA.1
361	2674	1	Less than 20	BA.1.17.2	4.0.6	Usher placements: BA.1.17.2(1/1)	placebo	0.00531559	BA.1
361	2751	3	Less than 20	BA.1.17.2	4.0.6	Usher placements: BA.1.17.2(1/1)	placebo	0.00518187	BA.1
361	2816	5	20-24	BA.1.17.2	4.0.6	Usher placements: BA.1.17.2(1/1)	placebo	0.00581706	BA.1
362	2818	1	Less than 20	BA.1.1	4.0.6	Usher placements: BA.1.1(1/1)	molnupiravir	0.00427922	BA.1
362	2813	3	20-24	BA.1.1	4.0.6	Usher placements: BA.1.1(1/1)	molnupiravir	0.00548275	BA.1
362	2965	5	25-28	BA.1.1	4.0.6	Usher placements: BA.1.1(1/1)	molnupiravir	0.011467	BA.1
363	2821	1	20-24	BA.1.15	4.0.6	Usher placements: BA.1.15(1/1)	placebo	0.0045801	BA.1
363	2993	3	Less than 20	BA.1.15	4.0.6	Usher placements: BA.1.15(1/1)	placebo	0.00421236	BA.1
363	2989	5	25-28	BA.1.15	4.0.6	Usher placements: BA.1.15(1/1)	placebo	0.00625167	BA.1
364	2536	1	20-24	BA.1	4.0.6	Usher placements: BA.1(1/1)	molnupiravir	0.00568334	BA.1
364	2059	3	20-24	BA.1	4.0.6	Usher placements: BA.1(1/1)	molnupiravir	0.00618481	BA.1
364	2086	5	more than 28	BA.1	4.0.6	Usher placements: BA.1(1/1)	molnupiravir	0.00625167	BA.1
365	3233	1	Less than 20	BA.1.1	4.0.6	Usher placements: BA.1.1(1/1)	molnupiravir	0.00571677	BA.1
365	3129	3	more than 28	BA.1.1	4.0.6	Usher placements: BA.1.1(1/1)	molnupiravir	0.00544932	BA.1
365	3234	5	more than 28	BA.1.1	4.0.6	Usher placements: BA.1.1(1/1)	molnupiravir	0.0123362	BA.1
367	3205	1	25-28	BA.2	4.0.6	Usher placements: BA.2(1/1)	placebo	0.0106678	BA.2
367	3215	3	Less than 20	BA.2	4.0.6	Usher placements: BA.2(1/1)	placebo	0.00514998	BA.2
367	3126	5	Less than 20	BA.2	4.0.6	Usher placements: BA.2(1/1)	placebo	0.00498278	BA.2
368	3218	1	Less than 20	BA.2	4.0.6	Usher placements: BA.2(1/1)	placebo	0.00474869	BA.2
368	3207	3	Less than 20	BA.2	4.0.6	Usher placements: BA.2(1/1)	placebo	0.00501622	BA.2
368	3130	5	Less than 20	BA.2	4.0.6	Usher placements: BA.2(1/1)	placebo	0.00511654	BA.2
369	2706	1	Less than 20	BA.1.17	4.0.6	Usher placements: BA.1.17(1/2) BA.1.17.2(1/2)	molnupiravir	0.00541589	BA.1
369	2736	3	20-24	BA.1.17	4.0.6	Usher placements: BA.1.17(1/2) BA.1.17.2(1/2)	molnupiravir	0.00578363	BA.1
369	2698	5	more than 28	BA.1.17	4.0.6	Usher placements: BA.1.17(1/2) BA.1.17.2(1/2)	molnupiravir	0.0113667	BA.1
370	2682	1	20-24	BA.1.1	4.0.6	Assigned from designation hash.	placebo	0.00544932	BA.1
370	2844	3	25-28	BA.1.1	4.0.6	Assigned from designation hash.	placebo	0.00484755	BA.1
370	2847	5	more than 28	BA.1	4.0.6	Usher placements: BA.1(1/1)	placebo	0.00688687	BA.1
371	2699	1	20-24	BA.1.1	4.0.6	Assigned from designation hash.	molnupiravir	0.00548275	BA.1
371	2855	3	more than 28	BA.1.1	4.0.6	Assigned from designation hash.	molnupiravir	0.00665285	BA.1
371	2703	5	more than 28	BA.1	4.0.6	Usher placements: BA.1(1/1)	molnupiravir	0.00541589	BA.1
373	3200	1	20-24	BA.2	4.0.6	Assigned from designation hash.	placebo	0.00658797	BA.2
373	3179	3	Less than 20	BA.2	4.0.6	Assigned from designation hash.	placebo	0.00504966	BA.2
373	3265	5	Less than 20	BA.2	4.0.6	Assigned from designation hash.	placebo	0.00504966	BA.2
376	2995	1	Less than 20	BA.1.1	4.0.6	Usher placements: BA.1.1(1/1)	molnupiravir	0.00528216	BA.1
376	2932	3	25-28	BA.1.1	4.0.6	Usher placements: BA.1.1(1/1)	molnupiravir	0.00621824	BA.1
376	2986	5	25-28	BA.1.1	4.0.6	Usher placements: BA.1.1(1/1)	molnupiravir	0.00671971	BA.1
377	3000	1	20-24	BA.1.17.2	4.0.6	Assigned from designation hash.	molnupiravir	0.00531559	BA.1
377	2872	3	20-24	BA.1.17.2	4.0.6	Assigned from designation hash.	molnupiravir	0.00561647	BA.1
377	3023	5	more than 28	BA.1.17.2	4.0.6	Usher placements: BA.1.17.2(5/5)	molnupiravir	0.0821744	BA.1
378	2996	1	Less than 20	BA.1.15.1	4.0.6	Usher placements: BA.1.15.1(1/1)	placebo	0.00551618	BA.1
378	2988	3	Less than 20	BA.1.15.1	4.0.6	Usher placements: BA.1.15.1(1/1)	placebo	0.00414549	BA.1
378	2983	5	20-24	BA.1.15.1	4.0.6	Usher placements: BA.1.15.1(1/1)	placebo	0.00578363	BA.1
380	1986	1	Less than 20	BA.2	4.0.6	Assigned from designation hash.	placebo	0.00511654	BA.2
380	1991	3	20-24	BA.2	4.0.6	Assigned from designation hash.	placebo	0.00531719	BA.2
380	2607	5	20-24	BA.2	4.0.6	Assigned from designation hash.	placebo	0.00535063	BA.2

## Sheet: 2. Exact p-values
Fig. 1c						*adjusted p-value method = Bonferroni				Supplementary Fig. 1
visit day	variable	group 1	group 2	n (group 1)	n (group2)	p value	p.adj*	p.adj.signif		visit day	variable	group 1	group 2	n (group 1)	n (group2)	p value	p.adj*	p.adj.signif
1	TsTvRatio	Placebo	Molnupiravir	65	59	0.613	1	ns		1	A > C	Placebo	Molnupiravir	65	59	0.101	1	ns
3	TsTvRatio	Placebo	Molnupiravir	65	59	8.95e-05	0.0002685	***		1	A > G	Placebo	Molnupiravir	65	59	0.881	1	ns
5	TsTvRatio	Placebo	Molnupiravir	65	59	1.12e-05	3.36e-05	****		1	A > U	Placebo	Molnupiravir	65	59	0.558	1	ns
										1	C > A	Placebo	Molnupiravir	65	59	0.599	1	ns
										1	C > G	Placebo	Molnupiravir	65	59	0.252	1	ns
										1	C > U	Placebo	Molnupiravir	65	59	0.656	1	ns
Fig. 1d										1	G > A	Placebo	Molnupiravir	65	59	0.7	1	ns
										1	G > C	Placebo	Molnupiravir	65	59	0.0791	1	ns
visit day	variable	group 1	group 2	n (group 1)	n (group2)	p value	p.adj*	p.adj.signif		1	G > U	Placebo	Molnupiravir	65	59	0.555	1	ns
1	G > A	Placebo	Molnupiravir	65	59	0.7	1	ns		1	U > A	Placebo	Molnupiravir	65	59	0.964	1	ns
1	A > G	Placebo	Molnupiravir	65	59	0.881	1	ns		1	U > C	Placebo	Molnupiravir	65	59	0.753	1	ns
1	C > U	Placebo	Molnupiravir	65	59	0.656	1	ns		1	U > G	Placebo	Molnupiravir	65	59	0.535	1	ns
1	U > C	Placebo	Molnupiravir	65	59	0.753	1	ns		3	A > C	Placebo	Molnupiravir	65	59	0.972	1	ns
3	G > A	Placebo	Molnupiravir	65	59	8.09e-06	9.708e-05	****		3	A > G	Placebo	Molnupiravir	65	59	0.0733	1	ns
3	A > G	Placebo	Molnupiravir	65	59	0.0733	0.8796	ns		3	A > U	Placebo	Molnupiravir	65	59	0.873	1	ns
3	C > U	Placebo	Molnupiravir	65	59	3.91e-05	0.0004692	***		3	C > A	Placebo	Molnupiravir	65	59	0.806	1	ns
3	U > C	Placebo	Molnupiravir	65	59	0.000172	0.002064	**		3	C > G	Placebo	Molnupiravir	65	59	0.265	1	ns
5	G > A	Placebo	Molnupiravir	65	59	1.14e-05	0.0001368	***		3	C > U	Placebo	Molnupiravir	65	59	3.91e-05	0.0014076	**
5	A > G	Placebo	Molnupiravir	65	59	0.0709	0.8508	ns		3	G > A	Placebo	Molnupiravir	65	59	8.09e-06	0.00029124	***
5	C > U	Placebo	Molnupiravir	65	59	2.06e-05	0.0002472	***		3	G > C	Placebo	Molnupiravir	65	59	0.215	1	ns
5	U > C	Placebo	Molnupiravir	65	59	0.000182	0.002184	**		3	G > U	Placebo	Molnupiravir	65	59	0.131	1	ns
										3	U > A	Placebo	Molnupiravir	65	59	0.638	1	ns
										3	U > C	Placebo	Molnupiravir	65	59	0.000172	0.006192	**
										3	U > G	Placebo	Molnupiravir	65	59	0.389	1	ns
										5	A > C	Placebo	Molnupiravir	65	59	0.312	1	ns
										5	A > G	Placebo	Molnupiravir	65	59	0.0709	1	ns
										5	A > U	Placebo	Molnupiravir	65	59	0.76	1	ns
										5	C > A	Placebo	Molnupiravir	65	59	0.76	1	ns
										5	C > G	Placebo	Molnupiravir	65	59	0.317	1	ns
										5	C > U	Placebo	Molnupiravir	65	59	2.06e-05	0.0007416	***
										5	G > A	Placebo	Molnupiravir	65	59	1.14e-05	0.0004104	***
										5	G > C	Placebo	Molnupiravir	65	59	0.462	1	ns
										5	G > U	Placebo	Molnupiravir	65	59	0.215	1	ns
										5	U > A	Placebo	Molnupiravir	65	59	0.756	1	ns
										5	U > C	Placebo	Molnupiravir	65	59	0.000182	0.006552	**
										5	U > G	Placebo	Molnupiravir	65	59	0.737	1	ns

## Sheet: 3. SRA sample accession numbers
Accession	Title	BioSample.name	Release Date	Created	Updated	Submission	BioSample.organism_name
SAMN29453502	368_d5	AGL3130	2022-10-25	2022-07-01T11:38:08.980Z	2022-10-25T09:19:18.420Z	SUB11601558	Severe acute respiratory syndrome coronavirus 2
SAMN29453500	368_d1	AGL3218	2022-10-25	2022-07-01T11:38:08.960Z	2022-10-25T09:19:18.406Z	SUB11601558	Severe acute respiratory syndrome coronavirus 2
SAMN29453498	367_d3	AGL3215	2022-10-25	2022-07-01T11:38:08.943Z	2022-10-25T09:19:18.390Z	SUB11601558	Severe acute respiratory syndrome coronavirus 2
SAMN29453497	367_d1	AGL3205	2022-10-25	2022-07-01T11:38:08.933Z	2022-10-25T09:19:18.360Z	SUB11601558	Severe acute respiratory syndrome coronavirus 2
SAMN29453492	365_d1	AGL3233	2022-10-25	2022-07-01T11:38:08.880Z	2022-10-25T09:19:18.346Z	SUB11601558	Severe acute respiratory syndrome coronavirus 2
SAMN29453491	364_d5	AGL2086	2022-10-25	2022-07-01T11:38:08.870Z	2022-10-25T09:19:18.330Z	SUB11601558	Severe acute respiratory syndrome coronavirus 2
SAMN29453490	364_d3	AGL2059	2022-10-25	2022-07-01T11:38:08.860Z	2022-10-25T09:19:18.306Z	SUB11601558	Severe acute respiratory syndrome coronavirus 2
SAMN29453486	363_d1	AGL2821	2022-10-25	2022-07-01T11:38:08.823Z	2022-10-25T09:19:18.283Z	SUB11601558	Severe acute respiratory syndrome coronavirus 2
SAMN29453485	362_d5	AGL2965	2022-10-25	2022-07-01T11:38:08.813Z	2022-10-25T09:19:18.260Z	SUB11601558	Severe acute respiratory syndrome coronavirus 2
SAMN29453482	361_d5	AGL2816	2022-10-25	2022-07-01T11:38:08.786Z	2022-10-25T09:19:18.236Z	SUB11601558	Severe acute respiratory syndrome coronavirus 2
SAMN29453476	359_d5	AGL2868	2022-10-25	2022-07-01T11:38:08.733Z	2022-10-25T09:19:18.216Z	SUB11601558	Severe acute respiratory syndrome coronavirus 2
SAMN29453474	359_d1	AGL2716	2022-10-25	2022-07-01T11:38:08.716Z	2022-10-25T09:19:18.190Z	SUB11601558	Severe acute respiratory syndrome coronavirus 2
SAMN29453472	358_d3	AGL2750	2022-10-25	2022-07-01T11:38:08.696Z	2022-10-25T09:19:18.133Z	SUB11601558	Severe acute respiratory syndrome coronavirus 2
SAMN29453471	358_d1	AGL2705	2022-10-25	2022-07-01T11:38:08.686Z	2022-10-25T09:19:18.100Z	SUB11601558	Severe acute respiratory syndrome coronavirus 2
SAMN29453470	357_d5	AGL2866	2022-10-25	2022-07-01T11:38:08.680Z	2022-10-25T09:19:18.080Z	SUB11601558	Severe acute respiratory syndrome coronavirus 2
SAMN29453469	357_d3	AGL2753	2022-10-25	2022-07-01T11:38:08.670Z	2022-10-25T09:19:18.060Z	SUB11601558	Severe acute respiratory syndrome coronavirus 2
SAMN29453468	357_d1	AGL2700	2022-10-25	2022-07-01T11:38:08.660Z	2022-10-25T09:19:18.040Z	SUB11601558	Severe acute respiratory syndrome coronavirus 2
SAMN29453461	354_d5	AGL2570	2022-10-25	2022-07-01T11:38:08.596Z	2022-10-25T09:19:18.016Z	SUB11601558	Severe acute respiratory syndrome coronavirus 2
SAMN29453459	354_d1	AGL2582	2022-10-25	2022-07-01T11:38:08.576Z	2022-10-25T09:19:17.993Z	SUB11601558	Severe acute respiratory syndrome coronavirus 2
SAMN29453456	353_d1	AGL2538	2022-10-25	2022-07-01T11:38:08.550Z	2022-10-25T09:19:17.973Z	SUB11601558	Severe acute respiratory syndrome coronavirus 2
SAMN29453451	351_d3	AGL3052	2022-10-25	2022-07-01T11:38:08.500Z	2022-10-25T09:19:17.953Z	SUB11601558	Severe acute respiratory syndrome coronavirus 2
SAMN29453450	351_d1	AGL3024	2022-10-25	2022-07-01T11:38:08.490Z	2022-10-25T09:19:17.926Z	SUB11601558	Severe acute respiratory syndrome coronavirus 2
SAMN29453440	347_d5	AGL3060	2022-10-25	2022-07-01T11:38:08.400Z	2022-10-25T09:19:17.876Z	SUB11601558	Severe acute respiratory syndrome coronavirus 2
SAMN29453436	346_d3	AGL2809	2022-10-25	2022-07-01T11:38:08.360Z	2022-10-25T09:19:17.853Z	SUB11601558	Severe acute respiratory syndrome coronavirus 2
SAMN29453433	345_d3	AGL2854	2022-10-25	2022-07-01T11:38:08.330Z	2022-10-25T09:19:17.826Z	SUB11601558	Severe acute respiratory syndrome coronavirus 2
SAMN29453427	343_d3	AGL2777	2022-10-25	2022-07-01T11:38:08.276Z	2022-10-25T09:19:17.803Z	SUB11601558	Severe acute respiratory syndrome coronavirus 2
SAMN29453422	341_d5	AGL2292	2022-10-25	2022-07-01T11:38:08.230Z	2022-10-25T09:19:17.780Z	SUB11601558	Severe acute respiratory syndrome coronavirus 2
SAMN29453420	341_d1	AGL2271	2022-10-25	2022-07-01T11:38:08.213Z	2022-10-25T09:19:17.756Z	SUB11601558	Severe acute respiratory syndrome coronavirus 2
SAMN29453413	338_d5	AGL2272	2022-10-25	2022-07-01T11:38:08.146Z	2022-10-25T09:19:17.730Z	SUB11601558	Severe acute respiratory syndrome coronavirus 2
SAMN29453412	338_d3	AGL2302	2022-10-25	2022-07-01T11:38:08.136Z	2022-10-25T09:19:17.703Z	SUB11601558	Severe acute respiratory syndrome coronavirus 2
SAMN29453411	338_d1	AGL2285	2022-10-25	2022-07-01T11:38:08.126Z	2022-10-25T09:19:17.680Z	SUB11601558	Severe acute respiratory syndrome coronavirus 2
SAMN29453409	337_d3	AGL2085	2022-10-25	2022-07-01T11:38:08.110Z	2022-10-25T09:19:17.653Z	SUB11601558	Severe acute respiratory syndrome coronavirus 2
SAMN29453406	336_d3	AGL2293	2022-10-25	2022-07-01T11:38:08.080Z	2022-10-25T09:19:17.630Z	SUB11601558	Severe acute respiratory syndrome coronavirus 2
SAMN29453405	336_d1	AGL2267	2022-10-25	2022-07-01T11:38:08.070Z	2022-10-25T09:19:17.610Z	SUB11601558	Severe acute respiratory syndrome coronavirus 2
SAMN29453404	335_d5	AGL2532	2022-10-25	2022-07-01T11:38:08.060Z	2022-10-25T09:19:17.583Z	SUB11601558	Severe acute respiratory syndrome coronavirus 2
SAMN29453403	335_d3	AGL2530	2022-10-25	2022-07-01T11:38:08.050Z	2022-10-25T09:19:17.550Z	SUB11601558	Severe acute respiratory syndrome coronavirus 2
SAMN29453401	334_d5	AGL2573	2022-10-25	2022-07-01T11:38:08.033Z	2022-10-25T09:19:17.146Z	SUB11601558	Severe acute respiratory syndrome coronavirus 2
SAMN29453400	334_d3	AGL2533	2022-10-25	2022-07-01T11:38:08.023Z	2022-10-25T09:19:17.106Z	SUB11601558	Severe acute respiratory syndrome coronavirus 2
SAMN29453399	334_d1	AGL2552	2022-10-25	2022-07-01T11:38:08.013Z	2022-10-25T09:19:17.080Z	SUB11601558	Severe acute respiratory syndrome coronavirus 2
SAMN29453398	333_d5	AGL2600	2022-10-25	2022-07-01T11:38:08.003Z	2022-10-25T09:19:17.053Z	SUB11601558	Severe acute respiratory syndrome coronavirus 2
SAMN29453390	331_d1	AGL2525	2022-10-25	2022-07-01T11:38:07.923Z	2022-10-25T09:19:17.030Z	SUB11601558	Severe acute respiratory syndrome coronavirus 2
SAMN29453387	330_d1	AGL2416	2022-10-25	2022-07-01T11:38:07.896Z	2022-10-25T09:19:17Z	SUB11601558	Severe acute respiratory syndrome coronavirus 2
SAMN29453383	328_d5	AGL2441	2022-10-25	2022-07-01T11:38:07.860Z	2022-10-25T09:19:16.976Z	SUB11601558	Severe acute respiratory syndrome coronavirus 2
SAMN29453379	327_d3	AGL2405	2022-10-25	2022-07-01T11:38:07.826Z	2022-10-25T09:19:16.940Z	SUB11601558	Severe acute respiratory syndrome coronavirus 2
SAMN29453375	326_d1	AGL2400	2022-10-25	2022-07-01T11:38:07.790Z	2022-10-25T09:19:16.916Z	SUB11601558	Severe acute respiratory syndrome coronavirus 2
SAMN29453374	325_d5	AGL2431	2022-10-25	2022-07-01T11:38:07.783Z	2022-10-25T09:19:16.893Z	SUB11601558	Severe acute respiratory syndrome coronavirus 2
SAMN29453369	324_d1	AGL2423	2022-10-25	2022-07-01T11:38:07.736Z	2022-10-25T09:19:16.856Z	SUB11601558	Severe acute respiratory syndrome coronavirus 2
SAMN29453367	323_d3	AGL3099	2022-10-25	2022-07-01T11:38:07.720Z	2022-10-25T09:19:16.833Z	SUB11601558	Severe acute respiratory syndrome coronavirus 2
SAMN29453366	323_d1	AGL3082	2022-10-25	2022-07-01T11:38:07.710Z	2022-10-25T09:19:16.806Z	SUB11601558	Severe acute respiratory syndrome coronavirus 2
SAMN29453364	322_d3	AGL2696	2022-10-25	2022-07-01T11:38:07.693Z	2022-10-25T09:19:16.780Z	SUB11601558	Severe acute respiratory syndrome coronavirus 2
SAMN29453363	322_d1	AGL2776	2022-10-25	2022-07-01T11:38:07.683Z	2022-10-25T09:19:16.753Z	SUB11601558	Severe acute respiratory syndrome coronavirus 2
SAMN29453361	321_d3	AGL2145	2022-10-25	2022-07-01T11:38:07.663Z	2022-10-25T09:19:16.730Z	SUB11601558	Severe acute respiratory syndrome coronavirus 2
SAMN29453358	320_d3	AGL2144	2022-10-25	2022-07-01T11:38:07.640Z	2022-10-25T09:19:16.706Z	SUB11601558	Severe acute respiratory syndrome coronavirus 2
SAMN29453357	320_d1	AGL1906	2022-10-25	2022-07-01T11:38:07.630Z	2022-10-25T09:19:16.683Z	SUB11601558	Severe acute respiratory syndrome coronavirus 2
SAMN29453353	318_d5	AGL1976	2022-10-25	2022-07-01T11:38:07.593Z	2022-10-25T09:19:16.660Z	SUB11601558	Severe acute respiratory syndrome coronavirus 2
SAMN29453351	318_d1	AGL1955	2022-10-25	2022-07-01T11:38:07.573Z	2022-10-25T09:19:16.636Z	SUB11601558	Severe acute respiratory syndrome coronavirus 2
SAMN29453349	317_d3	AGL2402	2022-10-25	2022-07-01T11:38:07.556Z	2022-10-25T09:19:16.590Z	SUB11601558	Severe acute respiratory syndrome coronavirus 2
SAMN29453347	316_d5	AGL2436	2022-10-25	2022-07-01T11:38:07.540Z	2022-10-25T09:19:16.570Z	SUB11601558	Severe acute respiratory syndrome coronavirus 2
SAMN29453345	316_d1	AGL1957	2022-10-25	2022-07-01T11:38:07.520Z	2022-10-25T09:19:16.546Z	SUB11601558	Severe acute respiratory syndrome coronavirus 2
SAMN29453344	315_d5	AGL2107	2022-10-25	2022-07-01T11:38:07.510Z	2022-10-25T09:19:16.520Z	SUB11601558	Severe acute respiratory syndrome coronavirus 2
SAMN29453339	314_d1	AGL1921	2022-10-25	2022-07-01T11:38:07.463Z	2022-10-25T09:19:16.493Z	SUB11601558	Severe acute respiratory syndrome coronavirus 2
SAMN29453335	312_d5	AGL2118	2022-10-25	2022-07-01T11:38:07.426Z	2022-10-25T09:19:16.470Z	SUB11601558	Severe acute respiratory syndrome coronavirus 2
SAMN29453334	312_d3	AGL1907	2022-10-25	2022-07-01T11:38:07.416Z	2022-10-25T09:19:16.443Z	SUB11601558	Severe acute respiratory syndrome coronavirus 2
SAMN29453331	311_d3	AGL1918	2022-10-25	2022-07-01T11:38:07.390Z	2022-10-25T09:19:16.413Z	SUB11601558	Severe acute respiratory syndrome coronavirus 2
SAMN29453330	311_d1	AGL2264	2022-10-25	2022-07-01T11:38:07.380Z	2022-10-25T09:19:16.373Z	SUB11601558	Severe acute respiratory syndrome coronavirus 2
SAMN29453329	310_d5	AGL2096	2022-10-25	2022-07-01T11:38:07.370Z	2022-10-25T09:19:16.296Z	SUB11601558	Severe acute respiratory syndrome coronavirus 2
SAMN29453328	310_d3	AGL2067	2022-10-25	2022-07-01T11:38:07.360Z	2022-10-25T09:19:16.280Z	SUB11601558	Severe acute respiratory syndrome coronavirus 2
SAMN29453326	309_d5	AGL2105	2022-10-25	2022-07-01T11:38:07.343Z	2022-10-25T09:19:16.260Z	SUB11601558	Severe acute respiratory syndrome coronavirus 2
SAMN29453325	309_d3	AGL2041	2022-10-25	2022-07-01T11:38:07.333Z	2022-10-25T09:19:16.226Z	SUB11601558	Severe acute respiratory syndrome coronavirus 2
SAMN29453323	308_d5	AGL1949	2022-10-25	2022-07-01T11:38:07.310Z	2022-10-25T09:19:16.210Z	SUB11601558	Severe acute respiratory syndrome coronavirus 2
SAMN29453319	307_d3	AGL2097	2022-10-25	2022-07-01T11:38:07.273Z	2022-10-25T09:19:16.193Z	SUB11601558	Severe acute respiratory syndrome coronavirus 2
SAMN29453315	306_d1	AGL1915	2022-10-25	2022-07-01T11:38:07.210Z	2022-10-25T09:19:16.176Z	SUB11601558	Severe acute respiratory syndrome coronavirus 2
SAMN29453314	305_d5	AGL2068	2022-10-25	2022-07-01T11:38:07.200Z	2022-10-25T09:19:16.160Z	SUB11601558	Severe acute respiratory syndrome coronavirus 2
SAMN29453310	304_d3	AGL1885	2022-10-25	2022-07-01T11:38:07.163Z	2022-10-25T09:19:16.146Z	SUB11601558	Severe acute respiratory syndrome coronavirus 2
SAMN29453304	302_d3	AGL1695	2022-10-25	2022-07-01T11:38:07.110Z	2022-10-25T09:19:16.130Z	SUB11601558	Severe acute respiratory syndrome coronavirus 2
SAMN29453303	302_d1	AGL1851	2022-10-25	2022-07-01T11:38:07.100Z	2022-10-25T09:19:16.113Z	SUB11601558	Severe acute respiratory syndrome coronavirus 2
SAMN29453300	301_d1	AGL1498	2022-10-25	2022-07-01T11:38:07.070Z	2022-10-25T09:19:16.096Z	SUB11601558	Severe acute respiratory syndrome coronavirus 2
SAMN29453298	300_d3	AGL1920	2022-10-25	2022-07-01T11:38:07.050Z	2022-10-25T09:19:16.080Z	SUB11601558	Severe acute respiratory syndrome coronavirus 2
SAMN29453293	298_d5	AGL1948	2022-10-25	2022-07-01T11:38:07.006Z	2022-10-25T09:19:16.063Z	SUB11601558	Severe acute respiratory syndrome coronavirus 2
SAMN29453286	296_d3	AGL1744	2022-10-25	2022-07-01T11:38:06.943Z	2022-10-25T09:19:16.046Z	SUB11601558	Severe acute respiratory syndrome coronavirus 2
SAMN29453285	296_d1	AGL1734	2022-10-25	2022-07-01T11:38:06.933Z	2022-10-25T09:19:16.030Z	SUB11601558	Severe acute respiratory syndrome coronavirus 2
SAMN29453283	295_d3	AGL1537	2022-10-25	2022-07-01T11:38:06.916Z	2022-10-25T09:19:16.013Z	SUB11601558	Severe acute respiratory syndrome coronavirus 2
SAMN29453281	294_d5	AGL1698	2022-10-25	2022-07-01T11:38:06.896Z	2022-10-25T09:19:16Z	SUB11601558	Severe acute respiratory syndrome coronavirus 2
SAMN29453278	293_d5	AGL1634	2022-10-25	2022-07-01T11:38:06.870Z	2022-10-25T09:19:15.983Z	SUB11601558	Severe acute respiratory syndrome coronavirus 2
SAMN29453276	293_d1	AGL1736	2022-10-25	2022-07-01T11:38:06.850Z	2022-10-25T09:19:15.966Z	SUB11601558	Severe acute respiratory syndrome coronavirus 2
SAMN29453271	291_d3	AGL1722	2022-10-25	2022-07-01T11:38:06.796Z	2022-10-25T09:19:15.950Z	SUB11601558	Severe acute respiratory syndrome coronavirus 2
SAMN29453270	291_d1	AGL1737	2022-10-25	2022-07-01T11:38:06.736Z	2022-10-25T09:19:15.500Z	SUB11601558	Severe acute respiratory syndrome coronavirus 2
SAMN29453268	290_d3	AGL1706	2022-10-25	2022-07-01T11:38:06.720Z	2022-10-25T09:19:15.480Z	SUB11601558	Severe acute respiratory syndrome coronavirus 2
SAMN29453264	288_d5	AGL1619	2022-10-25	2022-07-01T11:38:06.680Z	2022-10-25T09:19:15.466Z	SUB11601558	Severe acute respiratory syndrome coronavirus 2
SAMN29453263	288_d3	AGL1618	2022-10-25	2022-07-01T11:38:06.670Z	2022-10-25T09:19:15.450Z	SUB11601558	Severe acute respiratory syndrome coronavirus 2
SAMN29453262	288_d1	AGL1646	2022-10-25	2022-07-01T11:38:06.660Z	2022-10-25T09:19:15.433Z	SUB11601558	Severe acute respiratory syndrome coronavirus 2
SAMN29453261	287_d5	AGL1556	2022-10-25	2022-07-01T11:38:06.653Z	2022-10-25T09:19:15.410Z	SUB11601558	Severe acute respiratory syndrome coronavirus 2
SAMN29453258	286_d5	AGL1542	2022-10-25	2022-07-01T11:38:06.626Z	2022-10-25T09:19:15.380Z	SUB11601558	Severe acute respiratory syndrome coronavirus 2
SAMN29453253	285_d1	AGL1486	2022-10-25	2022-07-01T11:38:06.563Z	2022-10-25T09:19:15.360Z	SUB11601558	Severe acute respiratory syndrome coronavirus 2
SAMN29453537	380_d3	AGL1991	2022-10-25	2022-07-01T11:38:09.300Z	2022-10-25T09:19:15.290Z	SUB11601558	Severe acute respiratory syndrome coronavirus 2
SAMN29453535	379_d5	AGL2783	2022-10-25	2022-07-01T11:38:09.283Z	2022-10-25T09:19:15.270Z	SUB11601558	Severe acute respiratory syndrome coronavirus 2
SAMN29453534	379_d3	AGL2960	2022-10-25	2022-07-01T11:38:09.273Z	2022-10-25T09:19:15.253Z	SUB11601558	Severe acute respiratory syndrome coronavirus 2
SAMN29453532	378_d5	AGL2983	2022-10-25	2022-07-01T11:38:09.256Z	2022-10-25T09:19:15.240Z	SUB11601558	Severe acute respiratory syndrome coronavirus 2
SAMN29453531	378_d3	AGL2988	2022-10-25	2022-07-01T11:38:09.246Z	2022-10-25T09:19:15.220Z	SUB11601558	Severe acute respiratory syndrome coronavirus 2
SAMN29453530	378_d1	AGL2996	2022-10-25	2022-07-01T11:38:09.236Z	2022-10-25T09:19:15.206Z	SUB11601558	Severe acute respiratory syndrome coronavirus 2
SAMN29453529	377_d5	AGL3023	2022-10-25	2022-07-01T11:38:09.230Z	2022-10-25T09:19:15.190Z	SUB11601558	Severe acute respiratory syndrome coronavirus 2
SAMN29453526	376_d5	AGL2986	2022-10-25	2022-07-01T11:38:09.200Z	2022-10-25T09:19:15.170Z	SUB11601558	Severe acute respiratory syndrome coronavirus 2
SAMN29453525	376_d3	AGL2932	2022-10-25	2022-07-01T11:38:09.193Z	2022-10-25T09:19:15.143Z	SUB11601558	Severe acute respiratory syndrome coronavirus 2
SAMN29453520	374_d5	AGL2857	2022-10-25	2022-07-01T11:38:09.140Z	2022-10-25T09:19:15.130Z	SUB11601558	Severe acute respiratory syndrome coronavirus 2
SAMN29453519	374_d3	AGL2739	2022-10-25	2022-07-01T11:38:09.130Z	2022-10-25T09:19:15.113Z	SUB11601558	Severe acute respiratory syndrome coronavirus 2
SAMN29453515	373_d1	AGL3200	2022-10-25	2022-07-01T11:38:09.093Z	2022-10-25T09:19:15.096Z	SUB11601558	Severe acute respiratory syndrome coronavirus 2
SAMN29453514	372_d5	AGL2744	2022-10-25	2022-07-01T11:38:09.086Z	2022-10-25T09:19:15.080Z	SUB11601558	Severe acute respiratory syndrome coronavirus 2
SAMN29453511	371_d5	AGL2703	2022-10-25	2022-07-01T11:38:09.060Z	2022-10-25T09:19:15.063Z	SUB11601558	Severe acute respiratory syndrome coronavirus 2
SAMN29453509	371_d1	AGL2699	2022-10-25	2022-07-01T11:38:09.040Z	2022-10-25T09:19:15.040Z	SUB11601558	Severe acute respiratory syndrome coronavirus 2
SAMN29453508	370_d5	AGL2847	2022-10-25	2022-07-01T11:38:09.033Z	2022-10-25T09:19:15.023Z	SUB11601558	Severe acute respiratory syndrome coronavirus 2
SAMN29453505	369_d5	AGL2698	2022-10-25	2022-07-01T11:38:09.006Z	2022-10-25T09:19:15.006Z	SUB11601558	Severe acute respiratory syndrome coronavirus 2
SAMN29453503	369_d1	AGL2706	2022-10-25	2022-07-01T11:38:08.986Z	2022-10-25T09:19:14.990Z	SUB11601558	Severe acute respiratory syndrome coronavirus 2
SAMN29453252	284_d5	AGL1551	2022-10-25	2022-07-01T11:38:06.553Z	2022-10-25T09:19:14.973Z	SUB11601558	Severe acute respiratory syndrome coronavirus 2
SAMN29453251	284_d3	AGL1544	2022-10-25	2022-07-01T11:38:06.546Z	2022-10-25T09:19:14.956Z	SUB11601558	Severe acute respiratory syndrome coronavirus 2
SAMN29453202	268_d1	AGL1394	2022-10-25	2022-07-01T11:38:06.110Z	2022-10-25T09:19:14.940Z	SUB11601558	Severe acute respiratory syndrome coronavirus 2
SAMN29453201	267_d5	AGL1408	2022-10-25	2022-07-01T11:38:06.100Z	2022-10-25T09:19:14.926Z	SUB11601558	Severe acute respiratory syndrome coronavirus 2
SAMN29453200	267_d3	AGL1351	2022-10-25	2022-07-01T11:38:06.090Z	2022-10-25T09:19:14.910Z	SUB11601558	Severe acute respiratory syndrome coronavirus 2
SAMN29453197	266_d3	AGL1435	2022-10-25	2022-07-01T11:38:06.066Z	2022-10-25T09:19:14.896Z	SUB11601558	Severe acute respiratory syndrome coronavirus 2
SAMN29453196	266_d1	AGL1427	2022-10-25	2022-07-01T11:38:06.056Z	2022-10-25T09:19:14.880Z	SUB11601558	Severe acute respiratory syndrome coronavirus 2
SAMN29453195	265_d5	AGL1414	2022-10-25	2022-07-01T11:38:06.050Z	2022-10-25T09:19:14.863Z	SUB11601558	Severe acute respiratory syndrome coronavirus 2
SAMN29453193	265_d1	AGL1422	2022-10-25	2022-07-01T11:38:06.033Z	2022-10-25T09:19:14.843Z	SUB11601558	Severe acute respiratory syndrome coronavirus 2
SAMN29453192	264_d5	AGL1425	2022-10-25	2022-07-01T11:38:06.023Z	2022-10-25T09:19:14.826Z	SUB11601558	Severe acute respiratory syndrome coronavirus 2
SAMN29453191	264_d3	AGL1399	2022-10-25	2022-07-01T11:38:06.016Z	2022-10-25T09:19:14.810Z	SUB11601558	Severe acute respiratory syndrome coronavirus 2
SAMN29453190	264_d1	AGL1421	2022-10-25	2022-07-01T11:38:06.006Z	2022-10-25T09:19:14.793Z	SUB11601558	Severe acute respiratory syndrome coronavirus 2
SAMN29453188	263_d3	AGL1432	2022-10-25	2022-07-01T11:38:05.990Z	2022-10-25T09:19:14.780Z	SUB11601558	Severe acute respiratory syndrome coronavirus 2
SAMN29453186	262_d5	AGL1403	2022-10-25	2022-07-01T11:38:05.970Z	2022-10-25T09:19:14.763Z	SUB11601558	Severe acute respiratory syndrome coronavirus 2
SAMN29453183	261_d3	AGL1160	2022-10-25	2022-07-01T11:38:05.946Z	2022-10-25T09:19:14.746Z	SUB11601558	Severe acute respiratory syndrome coronavirus 2
SAMN29453178	259_d5	AGL1220	2022-10-25	2022-07-01T11:38:05.903Z	2022-10-25T09:19:14.730Z	SUB11601558	Severe acute respiratory syndrome coronavirus 2
SAMN29453173	258_d1	AGL1034	2022-10-25	2022-07-01T11:38:05.860Z	2022-10-25T09:19:14.716Z	SUB11601558	Severe acute respiratory syndrome coronavirus 2
SAMN29453172	257_d5	AGL1199	2022-10-25	2022-07-01T11:38:05.850Z	2022-10-25T09:19:14.700Z	SUB11601558	Severe acute respiratory syndrome coronavirus 2
SAMN29453170	257_d1	AGL1106	2022-10-25	2022-07-01T11:38:05.833Z	2022-10-25T09:19:14.683Z	SUB11601558	Severe acute respiratory syndrome coronavirus 2
SAMN29453167	256_d1	AGL0971	2022-10-25	2022-07-01T11:38:05.806Z	2022-10-25T09:19:14.666Z	SUB11601558	Severe acute respiratory syndrome coronavirus 2
SAMN29453166	255_d5	AGL1137	2022-10-25	2022-07-01T11:38:05.796Z	2022-10-25T09:19:14.643Z	SUB11601558	Severe acute respiratory syndrome coronavirus 2
SAMN29453164	255_d1	AGL1129	2022-10-25	2022-07-01T11:38:05.780Z	2022-10-25T09:19:14.626Z	SUB11601558	Severe acute respiratory syndrome coronavirus 2
SAMN29453161	254_d1	AGL1078	2022-10-25	2022-07-01T11:38:05.753Z	2022-10-25T09:19:14.610Z	SUB11601558	Severe acute respiratory syndrome coronavirus 2
SAMN29453159	253_d3	AGL1232	2022-10-25	2022-07-01T11:38:05.736Z	2022-10-25T09:19:14.593Z	SUB11601558	Severe acute respiratory syndrome coronavirus 2
SAMN29453157	252_d5	AGL1176	2022-10-25	2022-07-01T11:38:05.720Z	2022-10-25T09:19:14.180Z	SUB11601558	Severe acute respiratory syndrome coronavirus 2
SAMN29453156	252_d3	AGL1198	2022-10-25	2022-07-01T11:38:05.710Z	2022-10-25T09:19:14.163Z	SUB11601558	Severe acute respiratory syndrome coronavirus 2
SAMN29453155	252_d1	AGL1036	2022-10-25	2022-07-01T11:38:05.703Z	2022-10-25T09:19:14.136Z	SUB11601558	Severe acute respiratory syndrome coronavirus 2
SAMN29453154	251_d5	AGL1222	2022-10-25	2022-07-01T11:38:05.693Z	2022-10-25T09:19:14.096Z	SUB11601558	Severe acute respiratory syndrome coronavirus 2
SAMN29453153	251_d3	AGL1195	2022-10-25	2022-07-01T11:38:05.686Z	2022-10-25T09:19:14.060Z	SUB11601558	Severe acute respiratory syndrome coronavirus 2
SAMN29453151	250_d5	AGL1229	2022-10-25	2022-07-01T11:38:05.663Z	2022-10-25T09:19:14.043Z	SUB11601558	Severe acute respiratory syndrome coronavirus 2
SAMN29453150	250_d3	AGL1104	2022-10-25	2022-07-01T11:38:05.656Z	2022-10-25T09:19:14.030Z	SUB11601558	Severe acute respiratory syndrome coronavirus 2
SAMN29453149	250_d1	AGL1031	2022-10-25	2022-07-01T11:38:05.646Z	2022-10-25T09:19:14.013Z	SUB11601558	Severe acute respiratory syndrome coronavirus 2
SAMN29453148	249_d5	AGL1215	2022-10-25	2022-07-01T11:38:05.636Z	2022-10-25T09:19:13.990Z	SUB11601558	Severe acute respiratory syndrome coronavirus 2
SAMN29453144	248_d3	AGL1084	2022-10-25	2022-07-01T11:38:05.566Z	2022-10-25T09:19:13.970Z	SUB11601558	Severe acute respiratory syndrome coronavirus 2
SAMN29453141	247_d3	AGL1000	2022-10-25	2022-07-01T11:38:05.540Z	2022-10-25T09:19:13.950Z	SUB11601558	Severe acute respiratory syndrome coronavirus 2
SAMN29453139	246_d5	AGL1175	2022-10-25	2022-07-01T11:38:05.520Z	2022-10-25T09:19:13.926Z	SUB11601558	Severe acute respiratory syndrome coronavirus 2
SAMN29453132	244_d1	AGL1040	2022-10-25	2022-07-01T11:38:05.460Z	2022-10-25T09:19:13.883Z	SUB11601558	Severe acute respiratory syndrome coronavirus 2
SAMN29453130	243_d3	AGL1081	2022-10-25	2022-07-01T11:38:05.440Z	2022-10-25T09:19:13.860Z	SUB11601558	Severe acute respiratory syndrome coronavirus 2
SAMN29453127	242_d3	AGL1046	2022-10-25	2022-07-01T11:38:05.413Z	2022-10-25T09:19:13.823Z	SUB11601558	Severe acute respiratory syndrome coronavirus 2
SAMN29453126	242_d1	AGL1017	2022-10-25	2022-07-01T11:38:05.403Z	2022-10-25T09:19:13.790Z	SUB11601558	Severe acute respiratory syndrome coronavirus 2
SAMN29453125	241_d5	AGL1102	2022-10-25	2022-07-01T11:38:05.396Z	2022-10-25T09:19:13.773Z	SUB11601558	Severe acute respiratory syndrome coronavirus 2
SAMN29453121	240_d3	AGL1052	2022-10-25	2022-07-01T11:38:05.360Z	2022-10-25T09:19:13.756Z	SUB11601558	Severe acute respiratory syndrome coronavirus 2
SAMN29453118	239_d3	AGL0966	2022-10-25	2022-07-01T11:38:05.333Z	2022-10-25T09:19:13.726Z	SUB11601558	Severe acute respiratory syndrome coronavirus 2
SAMN29453117	239_d1	AGL0534	2022-10-25	2022-07-01T11:38:05.323Z	2022-10-25T09:19:13.710Z	SUB11601558	Severe acute respiratory syndrome coronavirus 2
SAMN29453113	237_d5	AGL1025	2022-10-25	2022-07-01T11:38:05.283Z	2022-10-25T09:19:13.693Z	SUB11601558	Severe acute respiratory syndrome coronavirus 2
SAMN29453108	236_d1	AGL0748	2022-10-25	2022-07-01T11:38:05.236Z	2022-10-25T09:19:13.680Z	SUB11601558	Severe acute respiratory syndrome coronavirus 2
SAMN29453107	235_d5	AGL1089	2022-10-25	2022-07-01T11:38:05.226Z	2022-10-25T09:19:13.663Z	SUB11601558	Severe acute respiratory syndrome coronavirus 2
SAMN29453098	232_d5	AGL1002	2022-10-25	2022-07-01T11:38:05.143Z	2022-10-25T09:19:13.646Z	SUB11601558	Severe acute respiratory syndrome coronavirus 2
SAMN29453097	232_d3	AGL1107	2022-10-25	2022-07-01T11:38:05.133Z	2022-10-25T09:19:13.630Z	SUB11601558	Severe acute respiratory syndrome coronavirus 2
SAMN29453095	231_d5	AGL1032	2022-10-25	2022-07-01T11:38:05.116Z	2022-10-25T09:19:13.613Z	SUB11601558	Severe acute respiratory syndrome coronavirus 2
SAMN29453094	231_d3	AGL0982	2022-10-25	2022-07-01T11:38:05.106Z	2022-10-25T09:19:13.596Z	SUB11601558	Severe acute respiratory syndrome coronavirus 2
SAMN29453093	231_d1	AGL0999	2022-10-25	2022-07-01T11:38:05.096Z	2022-10-25T09:19:13.580Z	SUB11601558	Severe acute respiratory syndrome coronavirus 2
SAMN29453092	230_d5	AGL1044	2022-10-25	2022-07-01T11:38:05.090Z	2022-10-25T09:19:13.560Z	SUB11601558	Severe acute respiratory syndrome coronavirus 2
SAMN29453090	230_d1	AGL1022	2022-10-25	2022-07-01T11:38:05.070Z	2022-10-25T09:19:13.540Z	SUB11601558	Severe acute respiratory syndrome coronavirus 2
SAMN29453087	229_d1	AGL0972	2022-10-25	2022-07-01T11:38:05.016Z	2022-10-25T09:19:13.520Z	SUB11601558	Severe acute respiratory syndrome coronavirus 2
SAMN29453086	228_d5	AGL1123	2022-10-25	2022-07-01T11:38:05.006Z	2022-10-25T09:19:13.483Z	SUB11601558	Severe acute respiratory syndrome coronavirus 2
SAMN29453078	226_d1	AGL0709	2022-10-25	2022-07-01T11:38:04.936Z	2022-10-25T09:19:13.466Z	SUB11601558	Severe acute respiratory syndrome coronavirus 2
SAMN29453077	225_d5	AGL1110	2022-10-25	2022-07-01T11:38:04.926Z	2022-10-25T09:19:13.450Z	SUB11601558	Severe acute respiratory syndrome coronavirus 2
SAMN29453075	225_d1	AGL1008	2022-10-25	2022-07-01T11:38:04.910Z	2022-10-25T09:19:13.433Z	SUB11601558	Severe acute respiratory syndrome coronavirus 2
SAMN29453074	224_d5	AGL1105	2022-10-25	2022-07-01T11:38:04.900Z	2022-10-25T09:19:13.416Z	SUB11601558	Severe acute respiratory syndrome coronavirus 2
SAMN29453073	224_d3	AGL0981	2022-10-25	2022-07-01T11:38:04.890Z	2022-10-25T09:19:13.400Z	SUB11601558	Severe acute respiratory syndrome coronavirus 2
SAMN29453072	224_d1	AGL1020	2022-10-25	2022-07-01T11:38:04.883Z	2022-10-25T09:19:13.380Z	SUB11601558	Severe acute respiratory syndrome coronavirus 2
SAMN29453068	222_d5	AGL1170	2022-10-25	2022-07-01T11:38:04.846Z	2022-10-25T09:19:13.363Z	SUB11601558	Severe acute respiratory syndrome coronavirus 2
SAMN29453067	222_d3	AGL1200	2022-10-25	2022-07-01T11:38:04.840Z	2022-10-25T09:19:13.346Z	SUB11601558	Severe acute respiratory syndrome coronavirus 2
SAMN29453064	221_d3	AGL1172	2022-10-25	2022-07-01T11:38:04.810Z	2022-10-25T09:19:13.330Z	SUB11601558	Severe acute respiratory syndrome coronavirus 2
SAMN29453063	221_d1	AGL1143	2022-10-25	2022-07-01T11:38:04.796Z	2022-10-25T09:19:13.313Z	SUB11601558	Severe acute respiratory syndrome coronavirus 2
SAMN29453060	220_d1	AGL0672	2022-10-25	2022-07-01T11:38:04.763Z	2022-10-25T09:19:13.296Z	SUB11601558	Severe acute respiratory syndrome coronavirus 2
SAMN29453051	217_d1	AGL0633	2022-10-25	2022-07-01T11:38:04.676Z	2022-10-25T09:19:13.280Z	SUB11601558	Severe acute respiratory syndrome coronavirus 2
SAMN29453050	216_d5	AGL0438	2022-10-25	2022-07-01T11:38:04.666Z	2022-10-25T09:19:13.263Z	SUB11601558	Severe acute respiratory syndrome coronavirus 2
SAMN29453049	216_d3	AGL0730	2022-10-25	2022-07-01T11:38:04.660Z	2022-10-25T09:19:13.250Z	SUB11601558	Severe acute respiratory syndrome coronavirus 2
SAMN29453047	215_d5	AGL0712	2022-10-25	2022-07-01T11:38:04.640Z	2022-10-25T09:19:13.233Z	SUB11601558	Severe acute respiratory syndrome coronavirus 2
SAMN29453045	215_d1	AGL0616	2022-10-25	2022-07-01T11:38:04.623Z	2022-10-25T09:19:13.216Z	SUB11601558	Severe acute respiratory syndrome coronavirus 2
SAMN29453044	214_d5	AGL0674	2022-10-25	2022-07-01T11:38:04.613Z	2022-10-25T09:19:13.200Z	SUB11601558	Severe acute respiratory syndrome coronavirus 2
SAMN29453043	214_d3	AGL0536	2022-10-25	2022-07-01T11:38:04.606Z	2022-10-25T09:19:13.180Z	SUB11601558	Severe acute respiratory syndrome coronavirus 2
SAMN29453042	214_d1	AGL0621	2022-10-25	2022-07-01T11:38:04.596Z	2022-10-25T09:19:12.776Z	SUB11601558	Severe acute respiratory syndrome coronavirus 2
SAMN29453041	213_d5	AGL0639	2022-10-25	2022-07-01T11:38:04.590Z	2022-10-25T09:19:12.753Z	SUB11601558	Severe acute respiratory syndrome coronavirus 2
SAMN29453040	213_d3	AGL0608	2022-10-25	2022-07-01T11:38:04.580Z	2022-10-25T09:19:12.730Z	SUB11601558	Severe acute respiratory syndrome coronavirus 2
SAMN29453036	212_d1	AGL0532	2022-10-25	2022-07-01T11:38:04.543Z	2022-10-25T09:19:12.680Z	SUB11601558	Severe acute respiratory syndrome coronavirus 2
SAMN29453035	211_d5	AGL0449	2022-10-25	2022-07-01T11:38:04.533Z	2022-10-25T09:19:12.656Z	SUB11601558	Severe acute respiratory syndrome coronavirus 2
SAMN29453031	210_d3	AGL0634	2022-10-25	2022-07-01T11:38:04.500Z	2022-10-25T09:19:12.633Z	SUB11601558	Severe acute respiratory syndrome coronavirus 2
SAMN29453028	209_d3	AGL0625	2022-10-25	2022-07-01T11:38:04.470Z	2022-10-25T09:19:12.610Z	SUB11601558	Severe acute respiratory syndrome coronavirus 2
SAMN29453027	209_d1	AGL0605	2022-10-25	2022-07-01T11:38:04.460Z	2022-10-25T09:19:12.573Z	SUB11601558	Severe acute respiratory syndrome coronavirus 2
SAMN29453026	208_d5	AGL0543	2022-10-25	2022-07-01T11:38:04.450Z	2022-10-25T09:19:12.553Z	SUB11601558	Severe acute respiratory syndrome coronavirus 2
SAMN29453020	206_d5	AGL0635	2022-10-25	2022-07-01T11:38:04.360Z	2022-10-25T09:19:12.530Z	SUB11601558	Severe acute respiratory syndrome coronavirus 2
SAMN29453019	206_d3	AGL0629	2022-10-25	2022-07-01T11:38:04.350Z	2022-10-25T09:19:12.500Z	SUB11601558	Severe acute respiratory syndrome coronavirus 2
SAMN29453015	205_d1	AGL0540	2022-10-25	2022-07-01T11:38:04.316Z	2022-10-25T09:19:12.476Z	SUB11601558	Severe acute respiratory syndrome coronavirus 2
SAMN29453010	203_d3	AGL0606	2022-10-25	2022-07-01T11:38:04.270Z	2022-10-25T09:19:12.460Z	SUB11601558	Severe acute respiratory syndrome coronavirus 2
SAMN29453009	203_d1	AGL0617	2022-10-25	2022-07-01T11:38:04.260Z	2022-10-25T09:19:12.436Z	SUB11601558	Severe acute respiratory syndrome coronavirus 2
SAMN29453008	202_d5	AGL0444	2022-10-25	2022-07-01T11:38:04.250Z	2022-10-25T09:19:12.420Z	SUB11601558	Severe acute respiratory syndrome coronavirus 2
SAMN29453007	202_d3	AGL0541	2022-10-25	2022-07-01T11:38:04.243Z	2022-10-25T09:19:12.403Z	SUB11601558	Severe acute respiratory syndrome coronavirus 2
SAMN29453004	201_d3	AGL0547	2022-10-25	2022-07-01T11:38:04.216Z	2022-10-25T09:19:12.386Z	SUB11601558	Severe acute respiratory syndrome coronavirus 2
SAMN29453248	283_d3	AGL1541	2022-10-25	2022-07-01T11:38:06.520Z	2022-10-25T09:19:12.363Z	SUB11601558	Severe acute respiratory syndrome coronavirus 2
SAMN29453247	283_d1	AGL1553	2022-10-25	2022-07-01T11:38:06.510Z	2022-10-25T09:19:12.313Z	SUB11601558	Severe acute respiratory syndrome coronavirus 2
SAMN29453244	282_d1	AGL1485	2022-10-25	2022-07-01T11:38:06.483Z	2022-10-25T09:19:12.290Z	SUB11601558	Severe acute respiratory syndrome coronavirus 2
SAMN29453242	281_d3	AGL1562	2022-10-25	2022-07-01T11:38:06.466Z	2022-10-25T09:19:12.266Z	SUB11601558	Severe acute respiratory syndrome coronavirus 2
SAMN29453239	280_d3	AGL1534	2022-10-25	2022-07-01T11:38:06.436Z	2022-10-25T09:19:12.243Z	SUB11601558	Severe acute respiratory syndrome coronavirus 2
SAMN29453238	280_d1	AGL1538	2022-10-25	2022-07-01T11:38:06.430Z	2022-10-25T09:19:12.220Z	SUB11601558	Severe acute respiratory syndrome coronavirus 2
SAMN29453237	279_d5	AGL1536	2022-10-25	2022-07-01T11:38:06.420Z	2022-10-25T09:19:12.196Z	SUB11601558	Severe acute respiratory syndrome coronavirus 2
SAMN29453236	279_d3	AGL1549	2022-10-25	2022-07-01T11:38:06.410Z	2022-10-25T09:19:12.173Z	SUB11601558	Severe acute respiratory syndrome coronavirus 2
SAMN29453235	279_d1	AGL1561	2022-10-25	2022-07-01T11:38:06.403Z	2022-10-25T09:19:12.143Z	SUB11601558	Severe acute respiratory syndrome coronavirus 2
SAMN29453234	278_d5	AGL1558	2022-10-25	2022-07-01T11:38:06.393Z	2022-10-25T09:19:12.110Z	SUB11601558	Severe acute respiratory syndrome coronavirus 2
SAMN29453231	277_d5	AGL1483	2022-10-25	2022-07-01T11:38:06.370Z	2022-10-25T09:19:12.093Z	SUB11601558	Severe acute respiratory syndrome coronavirus 2
SAMN29453230	277_d3	AGL1412	2022-10-25	2022-07-01T11:38:06.360Z	2022-10-25T09:19:12.070Z	SUB11601558	Severe acute respiratory syndrome coronavirus 2
SAMN29453228	276_d5	AGL1484	2022-10-25	2022-07-01T11:38:06.343Z	2022-10-25T09:19:12.053Z	SUB11601558	Severe acute respiratory syndrome coronavirus 2
SAMN29453227	276_d3	AGL1507	2022-10-25	2022-07-01T11:38:06.333Z	2022-10-25T09:19:12.030Z	SUB11601558	Severe acute respiratory syndrome coronavirus 2
SAMN29453223	275_d1	AGL1680	2022-10-25	2022-07-01T11:38:06.300Z	2022-10-25T09:19:12.013Z	SUB11601558	Severe acute respiratory syndrome coronavirus 2
SAMN29453221	274_d3	AGL1667	2022-10-25	2022-07-01T11:38:06.280Z	2022-10-25T09:19:11.990Z	SUB11601558	Severe acute respiratory syndrome coronavirus 2
SAMN29453219	273_d5	AGL1666	2022-10-25	2022-07-01T11:38:06.263Z	2022-10-25T09:19:11.973Z	SUB11601558	Severe acute respiratory syndrome coronavirus 2
SAMN29453218	273_d3	AGL1637	2022-10-25	2022-07-01T11:38:06.253Z	2022-10-25T09:19:11.950Z	SUB11601558	Severe acute respiratory syndrome coronavirus 2
SAMN29453214	272_d1	AGL1650	2022-10-25	2022-07-01T11:38:06.220Z	2022-10-25T09:19:11.930Z	SUB11601558	Severe acute respiratory syndrome coronavirus 2
SAMN29453213	271_d5	AGL1685	2022-10-25	2022-07-01T11:38:06.210Z	2022-10-25T09:19:11.910Z	SUB11601558	Severe acute respiratory syndrome coronavirus 2
SAMN29453211	271_d1	AGL1494	2022-10-25	2022-07-01T11:38:06.193Z	2022-10-25T09:19:11.890Z	SUB11601558	Severe acute respiratory syndrome coronavirus 2
SAMN29453210	270_d5	AGL1428	2022-10-25	2022-07-01T11:38:06.183Z	2022-10-25T09:19:11.860Z	SUB11601558	Severe acute respiratory syndrome coronavirus 2
SAMN29453209	270_d3	AGL1410	2022-10-25	2022-07-01T11:38:06.173Z	2022-10-25T09:19:11.840Z	SUB11601558	Severe acute respiratory syndrome coronavirus 2
SAMN29453207	269_d5	AGL1660	2022-10-25	2022-07-01T11:38:06.156Z	2022-10-25T09:19:11.823Z	SUB11601558	Severe acute respiratory syndrome coronavirus 2
SAMN29453206	269_d3	AGL1560	2022-10-25	2022-07-01T11:38:06.146Z	2022-10-25T09:19:11.806Z	SUB11601558	Severe acute respiratory syndrome coronavirus 2
SAMN29453501	368_d3	AGL3207	2022-10-25	2022-07-01T11:38:08.970Z	2022-10-25T09:19:11.786Z	SUB11601558	Severe acute respiratory syndrome coronavirus 2
SAMN29453499	367_d5	AGL3126	2022-10-25	2022-07-01T11:38:08.950Z	2022-10-25T09:19:11.763Z	SUB11601558	Severe acute respiratory syndrome coronavirus 2
SAMN29453494	365_d5	AGL3234	2022-10-25	2022-07-01T11:38:08.906Z	2022-10-25T09:19:11.746Z	SUB11601558	Severe acute respiratory syndrome coronavirus 2
SAMN29453493	365_d3	AGL3219	2022-10-25	2022-07-01T11:38:08.896Z	2022-10-25T09:19:11.726Z	SUB11601558	Severe acute respiratory syndrome coronavirus 2
SAMN29453484	362_d3	AGL2813	2022-10-25	2022-07-01T11:38:08.806Z	2022-10-25T09:19:11.710Z	SUB11601558	Severe acute respiratory syndrome coronavirus 2
SAMN29453483	362_d1	AGL2818	2022-10-25	2022-07-01T11:38:08.796Z	2022-10-25T09:19:11.686Z	SUB11601558	Severe acute respiratory syndrome coronavirus 2
SAMN29453481	361_d3	AGL2751	2022-10-25	2022-07-01T11:38:08.776Z	2022-10-25T09:19:11.666Z	SUB11601558	Severe acute respiratory syndrome coronavirus 2
SAMN29453480	361_d1	AGL2674	2022-10-25	2022-07-01T11:38:08.770Z	2022-10-25T09:19:11.646Z	SUB11601558	Severe acute respiratory syndrome coronavirus 2
SAMN29453478	360_d3	AGL2865	2022-10-25	2022-07-01T11:38:08.750Z	2022-10-25T09:19:11.176Z	SUB11601558	Severe acute respiratory syndrome coronavirus 2
SAMN29453477	360_d1	AGL2689	2022-10-25	2022-07-01T11:38:08.743Z	2022-10-25T09:19:11.156Z	SUB11601558	Severe acute respiratory syndrome coronavirus 2
SAMN29453473	358_d5	AGL2864	2022-10-25	2022-07-01T11:38:08.706Z	2022-10-25T09:19:11.136Z	SUB11601558	Severe acute respiratory syndrome coronavirus 2
SAMN29453466	356_d3	AGL2748	2022-10-25	2022-07-01T11:38:08.640Z	2022-10-25T09:19:11.116Z	SUB11601558	Severe acute respiratory syndrome coronavirus 2
SAMN29453464	355_d5	AGL2704	2022-10-25	2022-07-01T11:38:08.623Z	2022-10-25T09:19:11.096Z	SUB11601558	Severe acute respiratory syndrome coronavirus 2
SAMN29453463	355_d3	AGL2576	2022-10-25	2022-07-01T11:38:08.613Z	2022-10-25T09:19:11.076Z	SUB11601558	Severe acute respiratory syndrome coronavirus 2
SAMN29453462	355_d1	AGL2563	2022-10-25	2022-07-01T11:38:08.606Z	2022-10-25T09:19:11.040Z	SUB11601558	Severe acute respiratory syndrome coronavirus 2
SAMN29453460	354_d3	AGL2548	2022-10-25	2022-07-01T11:38:08.586Z	2022-10-25T09:19:11.020Z	SUB11601558	Severe acute respiratory syndrome coronavirus 2
SAMN29453458	353_d5	AGL2569	2022-10-25	2022-07-01T11:38:08.566Z	2022-10-25T09:19:11.003Z	SUB11601558	Severe acute respiratory syndrome coronavirus 2
SAMN29453457	353_d3	AGL2707	2022-10-25	2022-07-01T11:38:08.556Z	2022-10-25T09:19:10.986Z	SUB11601558	Severe acute respiratory syndrome coronavirus 2
SAMN29453453	352_d1	AGL2622	2022-10-25	2022-07-01T11:38:08.516Z	2022-10-25T09:19:10.963Z	SUB11601558	Severe acute respiratory syndrome coronavirus 2
SAMN29453452	351_d5	AGL2985	2022-10-25	2022-07-01T11:38:08.506Z	2022-10-25T09:19:10.946Z	SUB11601558	Severe acute respiratory syndrome coronavirus 2
SAMN29453449	350_d5	AGL2984	2022-10-25	2022-07-01T11:38:08.480Z	2022-10-25T09:19:10.930Z	SUB11601558	Severe acute respiratory syndrome coronavirus 2
SAMN29453448	350_d3	AGL3026	2022-10-25	2022-07-01T11:38:08.470Z	2022-10-25T09:19:10.910Z	SUB11601558	Severe acute respiratory syndrome coronavirus 2
SAMN29453447	350_d1	AGL2925	2022-10-25	2022-07-01T11:38:08.463Z	2022-10-25T09:19:10.890Z	SUB11601558	Severe acute respiratory syndrome coronavirus 2
SAMN29453446	349_d5	AGL3155	2022-10-25	2022-07-01T11:38:08.453Z	2022-10-25T09:19:10.873Z	SUB11601558	Severe acute respiratory syndrome coronavirus 2
SAMN29453445	349_d3	AGL3222	2022-10-25	2022-07-01T11:38:08.443Z	2022-10-25T09:19:10.853Z	SUB11601558	Severe acute respiratory syndrome coronavirus 2
SAMN29453444	349_d1	AGL3186	2022-10-25	2022-07-01T11:38:08.436Z	2022-10-25T09:19:10.836Z	SUB11601558	Severe acute respiratory syndrome coronavirus 2
SAMN29453441	348_d1	AGL3081	2022-10-25	2022-07-01T11:38:08.410Z	2022-10-25T09:19:10.820Z	SUB11601558	Severe acute respiratory syndrome coronavirus 2
SAMN29453437	346_d5	AGL2840	2022-10-25	2022-07-01T11:38:08.370Z	2022-10-25T09:19:10.803Z	SUB11601558	Severe acute respiratory syndrome coronavirus 2
SAMN29453434	345_d5	AGL2845	2022-10-25	2022-07-01T11:38:08.340Z	2022-10-25T09:19:10.783Z	SUB11601558	Severe acute respiratory syndrome coronavirus 2
SAMN29453432	345_d1	AGL2740	2022-10-25	2022-07-01T11:38:08.323Z	2022-10-25T09:19:10.766Z	SUB11601558	Severe acute respiratory syndrome coronavirus 2
SAMN29453431	344_d5	AGL2618	2022-10-25	2022-07-01T11:38:08.313Z	2022-10-25T09:19:10.740Z	SUB11601558	Severe acute respiratory syndrome coronavirus 2
SAMN29453430	344_d3	AGL2125	2022-10-25	2022-07-01T11:38:08.303Z	2022-10-25T09:19:10.720Z	SUB11601558	Severe acute respiratory syndrome coronavirus 2
SAMN29453429	344_d1	AGL2122	2022-10-25	2022-07-01T11:38:08.296Z	2022-10-25T09:19:10.693Z	SUB11601558	Severe acute respiratory syndrome coronavirus 2
SAMN29453428	343_d5	AGL2786	2022-10-25	2022-07-01T11:38:08.286Z	2022-10-25T09:19:10.673Z	SUB11601558	Severe acute respiratory syndrome coronavirus 2
SAMN29453426	343_d1	AGL2679	2022-10-25	2022-07-01T11:38:08.266Z	2022-10-25T09:19:10.646Z	SUB11601558	Severe acute respiratory syndrome coronavirus 2
SAMN29453424	342_d3	AGL1937	2022-10-25	2022-07-01T11:38:08.250Z	2022-10-25T09:19:10.613Z	SUB11601558	Severe acute respiratory syndrome coronavirus 2
SAMN29453423	342_d1	AGL2135	2022-10-25	2022-07-01T11:38:08.240Z	2022-10-25T09:19:10.590Z	SUB11601558	Severe acute respiratory syndrome coronavirus 2
SAMN29453421	341_d3	AGL2312	2022-10-25	2022-07-01T11:38:08.220Z	2022-10-25T09:19:10.566Z	SUB11601558	Severe acute respiratory syndrome coronavirus 2
SAMN29453418	340_d3	AGL2101	2022-10-25	2022-07-01T11:38:08.193Z	2022-10-25T09:19:10.550Z	SUB11601558	Severe acute respiratory syndrome coronavirus 2
SAMN29453417	340_d1	AGL2269	2022-10-25	2022-07-01T11:38:08.183Z	2022-10-25T09:19:10.533Z	SUB11601558	Severe acute respiratory syndrome coronavirus 2
SAMN29453416	339_d5	AGL2278	2022-10-25	2022-07-01T11:38:08.176Z	2022-10-25T09:19:10.516Z	SUB11601558	Severe acute respiratory syndrome coronavirus 2
SAMN29453410	337_d5	AGL2305	2022-10-25	2022-07-01T11:38:08.120Z	2022-10-25T09:19:10.500Z	SUB11601558	Severe acute respiratory syndrome coronavirus 2
SAMN29453396	333_d1	AGL2544	2022-10-25	2022-07-01T11:38:07.983Z	2022-10-25T09:19:10.480Z	SUB11601558	Severe acute respiratory syndrome coronavirus 2
SAMN29453394	332_d3	AGL2523	2022-10-25	2022-07-01T11:38:07.963Z	2022-10-25T09:19:10.463Z	SUB11601558	Severe acute respiratory syndrome coronavirus 2
SAMN29453392	331_d5	AGL2556	2022-10-25	2022-07-01T11:38:07.943Z	2022-10-25T09:19:10.440Z	SUB11601558	Severe acute respiratory syndrome coronavirus 2
SAMN29453389	330_d5	AGL2478	2022-10-25	2022-07-01T11:38:07.913Z	2022-10-25T09:19:10.400Z	SUB11601558	Severe acute respiratory syndrome coronavirus 2
SAMN29453386	329_d5	AGL2419	2022-10-25	2022-07-01T11:38:07.886Z	2022-10-25T09:19:10.380Z	SUB11601558	Severe acute respiratory syndrome coronavirus 2
SAMN29453385	329_d3	AGL2449	2022-10-25	2022-07-01T11:38:07.880Z	2022-10-25T09:19:10.346Z	SUB11601558	Severe acute respiratory syndrome coronavirus 2
SAMN29453384	329_d1	AGL2428	2022-10-25	2022-07-01T11:38:07.870Z	2022-10-25T09:19:10.316Z	SUB11601558	Severe acute respiratory syndrome coronavirus 2
SAMN29453378	327_d1	AGL2438	2022-10-25	2022-07-01T11:38:07.816Z	2022-10-25T09:19:10.280Z	SUB11601558	Severe acute respiratory syndrome coronavirus 2
SAMN29453377	326_d5	AGL2450	2022-10-25	2022-07-01T11:38:07.810Z	2022-10-25T09:19:10.240Z	SUB11601558	Severe acute respiratory syndrome coronavirus 2
SAMN29453376	326_d3	AGL2435	2022-10-25	2022-07-01T11:38:07.800Z	2022-10-25T09:19:10.210Z	SUB11601558	Severe acute respiratory syndrome coronavirus 2
SAMN29453370	324_d3	AGL2425	2022-10-25	2022-07-01T11:38:07.746Z	2022-10-25T09:19:10.170Z	SUB11601558	Severe acute respiratory syndrome coronavirus 2
SAMN29453368	323_d5	AGL3096	2022-10-25	2022-07-01T11:38:07.730Z	2022-10-25T09:19:10.140Z	SUB11601558	Severe acute respiratory syndrome coronavirus 2
SAMN29453365	322_d5	AGL2778	2022-10-25	2022-07-01T11:38:07.700Z	2022-10-25T09:19:10.096Z	SUB11601558	Severe acute respiratory syndrome coronavirus 2
SAMN29453362	321_d5	AGL1971	2022-10-25	2022-07-01T11:38:07.673Z	2022-10-25T09:19:10.063Z	SUB11601558	Severe acute respiratory syndrome coronavirus 2
SAMN29453360	321_d1	AGL1909	2022-10-25	2022-07-01T11:38:07.656Z	2022-10-25T09:19:10.010Z	SUB11601558	Severe acute respiratory syndrome coronavirus 2
SAMN29453356	319_d5	AGL1946	2022-10-25	2022-07-01T11:38:07.620Z	2022-10-25T09:19:09.966Z	SUB11601558	Severe acute respiratory syndrome coronavirus 2
SAMN29453354	319_d1	AGL1940	2022-10-25	2022-07-01T11:38:07.603Z	2022-10-25T09:19:09.540Z	SUB11601558	Severe acute respiratory syndrome coronavirus 2
SAMN29453352	318_d3	AGL1992	2022-10-25	2022-07-01T11:38:07.583Z	2022-10-25T09:19:09.526Z	SUB11601558	Severe acute respiratory syndrome coronavirus 2
SAMN29453348	317_d1	AGL2253	2022-10-25	2022-07-01T11:38:07.546Z	2022-10-25T09:19:09.510Z	SUB11601558	Severe acute respiratory syndrome coronavirus 2
SAMN29453343	315_d3	AGL2413	2022-10-25	2022-07-01T11:38:07.500Z	2022-10-25T09:19:09.493Z	SUB11601558	Severe acute respiratory syndrome coronavirus 2
SAMN29453342	315_d1	AGL2084	2022-10-25	2022-07-01T11:38:07.490Z	2022-10-25T09:19:09.480Z	SUB11601558	Severe acute respiratory syndrome coronavirus 2
SAMN29453338	313_d5	AGL2099	2022-10-25	2022-07-01T11:38:07.453Z	2022-10-25T09:19:09.463Z	SUB11601558	Severe acute respiratory syndrome coronavirus 2
SAMN29453337	313_d3	AGL2110	2022-10-25	2022-07-01T11:38:07.443Z	2022-10-25T09:19:09.446Z	SUB11601558	Severe acute respiratory syndrome coronavirus 2
SAMN29453336	313_d1	AGL2104	2022-10-25	2022-07-01T11:38:07.436Z	2022-10-25T09:19:09.430Z	SUB11601558	Severe acute respiratory syndrome coronavirus 2
SAMN29453333	312_d1	AGL2064	2022-10-25	2022-07-01T11:38:07.406Z	2022-10-25T09:19:09.406Z	SUB11601558	Severe acute respiratory syndrome coronavirus 2
SAMN29453332	311_d5	AGL1887	2022-10-25	2022-07-01T11:38:07.400Z	2022-10-25T09:19:09.383Z	SUB11601558	Severe acute respiratory syndrome coronavirus 2
SAMN29453327	310_d1	AGL1895	2022-10-25	2022-07-01T11:38:07.350Z	2022-10-25T09:19:09.346Z	SUB11601558	Severe acute respiratory syndrome coronavirus 2
SAMN29453320	307_d5	AGL2252	2022-10-25	2022-07-01T11:38:07.283Z	2022-10-25T09:19:09.320Z	SUB11601558	Severe acute respiratory syndrome coronavirus 2
SAMN29453317	306_d5	AGL2080	2022-10-25	2022-07-01T11:38:07.240Z	2022-10-25T09:19:09.300Z	SUB11601558	Severe acute respiratory syndrome coronavirus 2
SAMN29453316	306_d3	AGL2072	2022-10-25	2022-07-01T11:38:07.226Z	2022-10-25T09:19:09.283Z	SUB11601558	Severe acute respiratory syndrome coronavirus 2
SAMN29453313	305_d3	AGL2050	2022-10-25	2022-07-01T11:38:07.190Z	2022-10-25T09:19:09.270Z	SUB11601558	Severe acute respiratory syndrome coronavirus 2
SAMN29453308	303_d5	AGL2051	2022-10-25	2022-07-01T11:38:07.143Z	2022-10-25T09:19:09.253Z	SUB11601558	Severe acute respiratory syndrome coronavirus 2
SAMN29453307	303_d3	AGL1959	2022-10-25	2022-07-01T11:38:07.136Z	2022-10-25T09:19:09.236Z	SUB11601558	Severe acute respiratory syndrome coronavirus 2
SAMN29453306	303_d1	AGL1962	2022-10-25	2022-07-01T11:38:07.126Z	2022-10-25T09:19:09.220Z	SUB11601558	Severe acute respiratory syndrome coronavirus 2
SAMN29453305	302_d5	AGL2095	2022-10-25	2022-07-01T11:38:07.120Z	2022-10-25T09:19:09.203Z	SUB11601558	Severe acute respiratory syndrome coronavirus 2
SAMN29453302	301_d5	AGL1837	2022-10-25	2022-07-01T11:38:07.086Z	2022-10-25T09:19:09.190Z	SUB11601558	Severe acute respiratory syndrome coronavirus 2
SAMN29453301	301_d3	AGL1652	2022-10-25	2022-07-01T11:38:07.080Z	2022-10-25T09:19:09.170Z	SUB11601558	Severe acute respiratory syndrome coronavirus 2
SAMN29453297	300_d1	AGL1713	2022-10-25	2022-07-01T11:38:07.043Z	2022-10-25T09:19:09.153Z	SUB11601558	Severe acute respiratory syndrome coronavirus 2
SAMN29453295	299_d3	AGL1884	2022-10-25	2022-07-01T11:38:07.023Z	2022-10-25T09:19:09.136Z	SUB11601558	Severe acute respiratory syndrome coronavirus 2
SAMN29453294	299_d1	AGL1889	2022-10-25	2022-07-01T11:38:07.016Z	2022-10-25T09:19:09.120Z	SUB11601558	Severe acute respiratory syndrome coronavirus 2
SAMN29453292	298_d3	AGL1832	2022-10-25	2022-07-01T11:38:06.996Z	2022-10-25T09:19:09.103Z	SUB11601558	Severe acute respiratory syndrome coronavirus 2
SAMN29453290	297_d5	AGL1751	2022-10-25	2022-07-01T11:38:06.980Z	2022-10-25T09:19:09.080Z	SUB11601558	Severe acute respiratory syndrome coronavirus 2
SAMN29453289	297_d3	AGL1535	2022-10-25	2022-07-01T11:38:06.970Z	2022-10-25T09:19:09.053Z	SUB11601558	Severe acute respiratory syndrome coronavirus 2
SAMN29453282	295_d1	AGL1720	2022-10-25	2022-07-01T11:38:06.906Z	2022-10-25T09:19:09.023Z	SUB11601558	Severe acute respiratory syndrome coronavirus 2
SAMN29453277	293_d3	AGL1627	2022-10-25	2022-07-01T11:38:06.860Z	2022-10-25T09:19:09.006Z	SUB11601558	Severe acute respiratory syndrome coronavirus 2
SAMN29453274	292_d3	AGL1710	2022-10-25	2022-07-01T11:38:06.830Z	2022-10-25T09:19:08.983Z	SUB11601558	Severe acute respiratory syndrome coronavirus 2
SAMN29453273	292_d1	AGL1709	2022-10-25	2022-07-01T11:38:06.820Z	2022-10-25T09:19:08.956Z	SUB11601558	Severe acute respiratory syndrome coronavirus 2
SAMN29453272	291_d5	AGL1739	2022-10-25	2022-07-01T11:38:06.810Z	2022-10-25T09:19:08.940Z	SUB11601558	Severe acute respiratory syndrome coronavirus 2
SAMN29453267	290_d1	AGL1717	2022-10-25	2022-07-01T11:38:06.710Z	2022-10-25T09:19:08.916Z	SUB11601558	Severe acute respiratory syndrome coronavirus 2
SAMN29453266	289_d3	AGL1642	2022-10-25	2022-07-01T11:38:06.700Z	2022-10-25T09:19:08.900Z	SUB11601558	Severe acute respiratory syndrome coronavirus 2
SAMN29453265	289_d1	AGL1629	2022-10-25	2022-07-01T11:38:06.690Z	2022-10-25T09:19:08.883Z	SUB11601558	Severe acute respiratory syndrome coronavirus 2
SAMN29453259	287_d1	AGL1396	2022-10-25	2022-07-01T11:38:06.633Z	2022-10-25T09:19:08.866Z	SUB11601558	Severe acute respiratory syndrome coronavirus 2
SAMN29453257	286_d3	AGL1545	2022-10-25	2022-07-01T11:38:06.616Z	2022-10-25T09:19:08.836Z	SUB11601558	Severe acute respiratory syndrome coronavirus 2
SAMN29453256	286_d1	AGL1552	2022-10-25	2022-07-01T11:38:06.606Z	2022-10-25T09:19:08.806Z	SUB11601558	Severe acute respiratory syndrome coronavirus 2
SAMN29453255	285_d5	AGL1557	2022-10-25	2022-07-01T11:38:06.596Z	2022-10-25T09:19:08.776Z	SUB11601558	Severe acute respiratory syndrome coronavirus 2
SAMN29453254	285_d3	AGL1495	2022-10-25	2022-07-01T11:38:06.573Z	2022-10-25T09:19:08.756Z	SUB11601558	Severe acute respiratory syndrome coronavirus 2
SAMN29453538	380_d5	AGL2607	2022-10-25	2022-07-01T11:38:09.310Z	2022-10-25T09:19:08.733Z	SUB11601558	Severe acute respiratory syndrome coronavirus 2
SAMN29453528	377_d3	AGL2872	2022-10-25	2022-07-01T11:38:09.220Z	2022-10-25T09:19:08.716Z	SUB11601558	Severe acute respiratory syndrome coronavirus 2
SAMN29453527	377_d1	AGL3000	2022-10-25	2022-07-01T11:38:09.210Z	2022-10-25T09:19:08.700Z	SUB11601558	Severe acute respiratory syndrome coronavirus 2
SAMN29453523	375_d5	AGL2969	2022-10-25	2022-07-01T11:38:09.173Z	2022-10-25T09:19:08.673Z	SUB11601558	Severe acute respiratory syndrome coronavirus 2
SAMN29453521	375_d1	AGL2935	2022-10-25	2022-07-01T11:38:09.150Z	2022-10-25T09:19:08.660Z	SUB11601558	Severe acute respiratory syndrome coronavirus 2
SAMN29453518	374_d1	AGL2846	2022-10-25	2022-07-01T11:38:09.120Z	2022-10-25T09:19:08.640Z	SUB11601558	Severe acute respiratory syndrome coronavirus 2
SAMN29453507	370_d3	AGL2844	2022-10-25	2022-07-01T11:38:09.023Z	2022-10-25T09:19:08.623Z	SUB11601558	Severe acute respiratory syndrome coronavirus 2
SAMN29453506	370_d1	AGL2682	2022-10-25	2022-07-01T11:38:09.013Z	2022-10-25T09:19:08.606Z	SUB11601558	Severe acute respiratory syndrome coronavirus 2
SAMN29453504	369_d3	AGL2736	2022-10-25	2022-07-01T11:38:08.996Z	2022-10-25T09:19:08.580Z	SUB11601558	Severe acute respiratory syndrome coronavirus 2
SAMN29453250	284_d1	AGL1499	2022-10-25	2022-07-01T11:38:06.536Z	2022-10-25T09:19:08.563Z	SUB11601558	Severe acute respiratory syndrome coronavirus 2
SAMN29453249	283_d5	AGL1640	2022-10-25	2022-07-01T11:38:06.530Z	2022-10-25T09:19:08.150Z	SUB11601558	Severe acute respiratory syndrome coronavirus 2
SAMN29453194	265_d3	AGL1420	2022-10-25	2022-07-01T11:38:06.040Z	2022-10-25T09:19:08.130Z	SUB11601558	Severe acute respiratory syndrome coronavirus 2
SAMN29453187	263_d1	AGL1395	2022-10-25	2022-07-01T11:38:05.980Z	2022-10-25T09:19:08.113Z	SUB11601558	Severe acute respiratory syndrome coronavirus 2
SAMN29453181	260_d5	AGL1211	2022-10-25	2022-07-01T11:38:05.930Z	2022-10-25T09:19:08.096Z	SUB11601558	Severe acute respiratory syndrome coronavirus 2
SAMN29453180	260_d3	AGL1168	2022-10-25	2022-07-01T11:38:05.920Z	2022-10-25T09:19:08.076Z	SUB11601558	Severe acute respiratory syndrome coronavirus 2
SAMN29453177	259_d3	AGL1221	2022-10-25	2022-07-01T11:38:05.893Z	2022-10-25T09:19:08.060Z	SUB11601558	Severe acute respiratory syndrome coronavirus 2
SAMN29453176	259_d1	AGL1086	2022-10-25	2022-07-01T11:38:05.886Z	2022-10-25T09:19:08.046Z	SUB11601558	Severe acute respiratory syndrome coronavirus 2
SAMN29453175	258_d5	AGL1217	2022-10-25	2022-07-01T11:38:05.876Z	2022-10-25T09:19:08.026Z	SUB11601558	Severe acute respiratory syndrome coronavirus 2
SAMN29453174	258_d3	AGL1206	2022-10-25	2022-07-01T11:38:05.870Z	2022-10-25T09:19:08.010Z	SUB11601558	Severe acute respiratory syndrome coronavirus 2
SAMN29453171	257_d3	AGL1180	2022-10-25	2022-07-01T11:38:05.843Z	2022-10-25T09:19:07.993Z	SUB11601558	Severe acute respiratory syndrome coronavirus 2
SAMN29453168	256_d3	AGL1049	2022-10-25	2022-07-01T11:38:05.813Z	2022-10-25T09:19:07.970Z	SUB11601558	Severe acute respiratory syndrome coronavirus 2
SAMN29453165	255_d3	AGL1202	2022-10-25	2022-07-01T11:38:05.790Z	2022-10-25T09:19:07.953Z	SUB11601558	Severe acute respiratory syndrome coronavirus 2
SAMN29453163	254_d5	AGL1128	2022-10-25	2022-07-01T11:38:05.770Z	2022-10-25T09:19:07.933Z	SUB11601558	Severe acute respiratory syndrome coronavirus 2
SAMN29453160	253_d5	AGL1117	2022-10-25	2022-07-01T11:38:05.746Z	2022-10-25T09:19:07.916Z	SUB11601558	Severe acute respiratory syndrome coronavirus 2
SAMN29453158	253_d1	AGL1097	2022-10-25	2022-07-01T11:38:05.730Z	2022-10-25T09:19:07.900Z	SUB11601558	Severe acute respiratory syndrome coronavirus 2
SAMN29453147	249_d3	AGL1082	2022-10-25	2022-07-01T11:38:05.626Z	2022-10-25T09:19:07.880Z	SUB11601558	Severe acute respiratory syndrome coronavirus 2
SAMN29453146	249_d1	AGL1056	2022-10-25	2022-07-01T11:38:05.620Z	2022-10-25T09:19:07.866Z	SUB11601558	Severe acute respiratory syndrome coronavirus 2
SAMN29453145	248_d5	AGL1213	2022-10-25	2022-07-01T11:38:05.573Z	2022-10-25T09:19:07.846Z	SUB11601558	Severe acute respiratory syndrome coronavirus 2
SAMN29453142	247_d5	AGL1209	2022-10-25	2022-07-01T11:38:05.550Z	2022-10-25T09:19:07.826Z	SUB11601558	Severe acute respiratory syndrome coronavirus 2
SAMN29453137	246_d1	AGL1039	2022-10-25	2022-07-01T11:38:05.503Z	2022-10-25T09:19:07.810Z	SUB11601558	Severe acute respiratory syndrome coronavirus 2
SAMN29453136	245_d5	AGL1121	2022-10-25	2022-07-01T11:38:05.493Z	2022-10-25T09:19:07.790Z	SUB11601558	Severe acute respiratory syndrome coronavirus 2
SAMN29453134	245_d1	AGL1037	2022-10-25	2022-07-01T11:38:05.476Z	2022-10-25T09:19:07.770Z	SUB11601558	Severe acute respiratory syndrome coronavirus 2
SAMN29453128	242_d5	AGL1018	2022-10-25	2022-07-01T11:38:05.423Z	2022-10-25T09:19:07.753Z	SUB11601558	Severe acute respiratory syndrome coronavirus 2
SAMN29453124	241_d3	AGL1055	2022-10-25	2022-07-01T11:38:05.386Z	2022-10-25T09:19:07.736Z	SUB11601558	Severe acute respiratory syndrome coronavirus 2
SAMN29453120	240_d1	AGL0611	2022-10-25	2022-07-01T11:38:05.350Z	2022-10-25T09:19:07.720Z	SUB11601558	Severe acute respiratory syndrome coronavirus 2
SAMN29453115	238_d3	AGL0991	2022-10-25	2022-07-01T11:38:05.303Z	2022-10-25T09:19:07.703Z	SUB11601558	Severe acute respiratory syndrome coronavirus 2
SAMN29453112	237_d3	AGL1038	2022-10-25	2022-07-01T11:38:05.273Z	2022-10-25T09:19:07.686Z	SUB11601558	Severe acute respiratory syndrome coronavirus 2
SAMN29453109	236_d3	AGL1126	2022-10-25	2022-07-01T11:38:05.243Z	2022-10-25T09:19:07.670Z	SUB11601558	Severe acute respiratory syndrome coronavirus 2
SAMN29453106	235_d3	AGL1004	2022-10-25	2022-07-01T11:38:05.216Z	2022-10-25T09:19:07.656Z	SUB11601558	Severe acute respiratory syndrome coronavirus 2
SAMN29453105	235_d1	AGL0988	2022-10-25	2022-07-01T11:38:05.206Z	2022-10-25T09:19:07.640Z	SUB11601558	Severe acute respiratory syndrome coronavirus 2
SAMN29453102	234_d1	AGL0713	2022-10-25	2022-07-01T11:38:05.180Z	2022-10-25T09:19:07.623Z	SUB11601558	Severe acute respiratory syndrome coronavirus 2
SAMN29453100	233_d3	AGL1109	2022-10-25	2022-07-01T11:38:05.163Z	2022-10-25T09:19:07.606Z	SUB11601558	Severe acute respiratory syndrome coronavirus 2
SAMN29453099	233_d1	AGL0735	2022-10-25	2022-07-01T11:38:05.153Z	2022-10-25T09:19:07.590Z	SUB11601558	Severe acute respiratory syndrome coronavirus 2
SAMN29453091	230_d3	AGL0706	2022-10-25	2022-07-01T11:38:05.080Z	2022-10-25T09:19:07.573Z	SUB11601558	Severe acute respiratory syndrome coronavirus 2
SAMN29453088	229_d3	AGL0959	2022-10-25	2022-07-01T11:38:05.040Z	2022-10-25T09:19:07.556Z	SUB11601558	Severe acute respiratory syndrome coronavirus 2
SAMN29453084	228_d1	AGL0993	2022-10-25	2022-07-01T11:38:04.990Z	2022-10-25T09:19:07.536Z	SUB11601558	Severe acute respiratory syndrome coronavirus 2
SAMN29453083	227_d5	AGL1108	2022-10-25	2022-07-01T11:38:04.980Z	2022-10-25T09:19:07.520Z	SUB11601558	Severe acute respiratory syndrome coronavirus 2
SAMN29453080	226_d5	AGL1101	2022-10-25	2022-07-01T11:38:04.953Z	2022-10-25T09:19:07.500Z	SUB11601558	Severe acute respiratory syndrome coronavirus 2
SAMN29453079	226_d3	AGL0739	2022-10-25	2022-07-01T11:38:04.943Z	2022-10-25T09:19:07.483Z	SUB11601558	Severe acute respiratory syndrome coronavirus 2
SAMN29453071	223_d5	AGL1178	2022-10-25	2022-07-01T11:38:04.873Z	2022-10-25T09:19:07.470Z	SUB11601558	Severe acute respiratory syndrome coronavirus 2
SAMN29453070	223_d3	AGL1201	2022-10-25	2022-07-01T11:38:04.863Z	2022-10-25T09:19:07.446Z	SUB11601558	Severe acute respiratory syndrome coronavirus 2
SAMN29453066	222_d1	AGL1304	2022-10-25	2022-07-01T11:38:04.830Z	2022-10-25T09:19:07.430Z	SUB11601558	Severe acute respiratory syndrome coronavirus 2
SAMN29453065	221_d5	AGL1226	2022-10-25	2022-07-01T11:38:04.820Z	2022-10-25T09:19:07.413Z	SUB11601558	Severe acute respiratory syndrome coronavirus 2
SAMN29453062	220_d5	AGL0970	2022-10-25	2022-07-01T11:38:04.786Z	2022-10-25T09:19:07.396Z	SUB11601558	Severe acute respiratory syndrome coronavirus 2
SAMN29453061	220_d3	AGL0744	2022-10-25	2022-07-01T11:38:04.773Z	2022-10-25T09:19:07.380Z	SUB11601558	Severe acute respiratory syndrome coronavirus 2
SAMN29453056	218_d5	AGL0973	2022-10-25	2022-07-01T11:38:04.723Z	2022-10-25T09:19:07.360Z	SUB11601558	Severe acute respiratory syndrome coronavirus 2
SAMN29453052	217_d3	AGL0743	2022-10-25	2022-07-01T11:38:04.690Z	2022-10-25T09:19:07.343Z	SUB11601558	Severe acute respiratory syndrome coronavirus 2
SAMN29453046	215_d3	AGL0537	2022-10-25	2022-07-01T11:38:04.630Z	2022-10-25T09:19:07.313Z	SUB11601558	Severe acute respiratory syndrome coronavirus 2
SAMN29453034	211_d3	AGL0533	2022-10-25	2022-07-01T11:38:04.526Z	2022-10-25T09:19:07.296Z	SUB11601558	Severe acute respiratory syndrome coronavirus 2
SAMN29453033	211_d1	AGL0546	2022-10-25	2022-07-01T11:38:04.516Z	2022-10-25T09:19:07.280Z	SUB11601558	Severe acute respiratory syndrome coronavirus 2
SAMN29453024	208_d1	AGL0624	2022-10-25	2022-07-01T11:38:04.433Z	2022-10-25T09:19:06.873Z	SUB11601558	Severe acute respiratory syndrome coronavirus 2
SAMN29453022	207_d3	AGL0442	2022-10-25	2022-07-01T11:38:04.380Z	2022-10-25T09:19:06.853Z	SUB11601558	Severe acute respiratory syndrome coronavirus 2
SAMN29453021	207_d1	AGL0545	2022-10-25	2022-07-01T11:38:04.370Z	2022-10-25T09:19:06.826Z	SUB11601558	Severe acute respiratory syndrome coronavirus 2
SAMN29453011	203_d5	AGL0636	2022-10-25	2022-07-01T11:38:04.280Z	2022-10-25T09:19:06.810Z	SUB11601558	Severe acute respiratory syndrome coronavirus 2
SAMN29453246	282_d5	AGL1559	2022-10-25	2022-07-01T11:38:06.500Z	2022-10-25T09:19:06.793Z	SUB11601558	Severe acute respiratory syndrome coronavirus 2
SAMN29453245	282_d3	AGL1533	2022-10-25	2022-07-01T11:38:06.493Z	2022-10-25T09:19:06.776Z	SUB11601558	Severe acute respiratory syndrome coronavirus 2
SAMN29453243	281_d5	AGL1547	2022-10-25	2022-07-01T11:38:06.473Z	2022-10-25T09:19:06.753Z	SUB11601558	Severe acute respiratory syndrome coronavirus 2
SAMN29453233	278_d3	AGL1492	2022-10-25	2022-07-01T11:38:06.386Z	2022-10-25T09:19:06.723Z	SUB11601558	Severe acute respiratory syndrome coronavirus 2
SAMN29453225	275_d5	AGL1670	2022-10-25	2022-07-01T11:38:06.316Z	2022-10-25T09:19:06.706Z	SUB11601558	Severe acute respiratory syndrome coronavirus 2
SAMN29453224	275_d3	AGL1681	2022-10-25	2022-07-01T11:38:06.306Z	2022-10-25T09:19:06.690Z	SUB11601558	Severe acute respiratory syndrome coronavirus 2
SAMN29453222	274_d5	AGL1662	2022-10-25	2022-07-01T11:38:06.290Z	2022-10-25T09:19:06.670Z	SUB11601558	Severe acute respiratory syndrome coronavirus 2
SAMN29453220	274_d1	AGL1622	2022-10-25	2022-07-01T11:38:06.273Z	2022-10-25T09:19:06.653Z	SUB11601558	Severe acute respiratory syndrome coronavirus 2
SAMN29453217	273_d1	AGL1678	2022-10-25	2022-07-01T11:38:06.246Z	2022-10-25T09:19:06.636Z	SUB11601558	Severe acute respiratory syndrome coronavirus 2
SAMN29453216	272_d5	AGL1671	2022-10-25	2022-07-01T11:38:06.236Z	2022-10-25T09:19:06.620Z	SUB11601558	Severe acute respiratory syndrome coronavirus 2
SAMN29453212	271_d3	AGL1651	2022-10-25	2022-07-01T11:38:06.200Z	2022-10-25T09:19:06.600Z	SUB11601558	Severe acute respiratory syndrome coronavirus 2
SAMN29453208	270_d1	AGL1424	2022-10-25	2022-07-01T11:38:06.166Z	2022-10-25T09:19:06.583Z	SUB11601558	Severe acute respiratory syndrome coronavirus 2
SAMN29453205	269_d1	AGL1532	2022-10-25	2022-07-01T11:38:06.140Z	2022-10-25T09:19:06.563Z	SUB11601558	Severe acute respiratory syndrome coronavirus 2
SAMN29453203	268_d3	AGL1423	2022-10-25	2022-07-01T11:38:06.120Z	2022-10-25T09:19:06.546Z	SUB11601558	Severe acute respiratory syndrome coronavirus 2
SAMN29453495	366_d1	AGL3107	2022-10-25	2022-07-01T11:38:08.913Z	2022-10-25T09:19:06.530Z	SUB11601558	Severe acute respiratory syndrome coronavirus 2
SAMN29453489	364_d1	AGL2536	2022-10-25	2022-07-01T11:38:08.853Z	2022-10-25T09:19:06.513Z	SUB11601558	Severe acute respiratory syndrome coronavirus 2
SAMN29453488	363_d5	AGL2989	2022-10-25	2022-07-01T11:38:08.843Z	2022-10-25T09:19:06.496Z	SUB11601558	Severe acute respiratory syndrome coronavirus 2
SAMN29453487	363_d3	AGL2993	2022-10-25	2022-07-01T11:38:08.833Z	2022-10-25T09:19:06.476Z	SUB11601558	Severe acute respiratory syndrome coronavirus 2
SAMN29453475	359_d3	AGL2869	2022-10-25	2022-07-01T11:38:08.723Z	2022-10-25T09:19:06.460Z	SUB11601558	Severe acute respiratory syndrome coronavirus 2
SAMN29453465	356_d1	AGL2687	2022-10-25	2022-07-01T11:38:08.633Z	2022-10-25T09:19:06.443Z	SUB11601558	Severe acute respiratory syndrome coronavirus 2
SAMN29453455	352_d5	AGL2609	2022-10-25	2022-07-01T11:38:08.536Z	2022-10-25T09:19:06.430Z	SUB11601558	Severe acute respiratory syndrome coronavirus 2
SAMN29453438	347_d1	AGL2860	2022-10-25	2022-07-01T11:38:08.380Z	2022-10-25T09:19:06.413Z	SUB11601558	Severe acute respiratory syndrome coronavirus 2
SAMN29453435	346_d1	AGL2853	2022-10-25	2022-07-01T11:38:08.350Z	2022-10-25T09:19:06.396Z	SUB11601558	Severe acute respiratory syndrome coronavirus 2
SAMN29453425	342_d5	AGL2615	2022-10-25	2022-07-01T11:38:08.260Z	2022-10-25T09:19:06.380Z	SUB11601558	Severe acute respiratory syndrome coronavirus 2
SAMN29453419	340_d5	AGL2297	2022-10-25	2022-07-01T11:38:08.203Z	2022-10-25T09:19:06.353Z	SUB11601558	Severe acute respiratory syndrome coronavirus 2
SAMN29453414	339_d1	AGL2540	2022-10-25	2022-07-01T11:38:08.156Z	2022-10-25T09:19:06.336Z	SUB11601558	Severe acute respiratory syndrome coronavirus 2
SAMN29453408	337_d1	AGL2066	2022-10-25	2022-07-01T11:38:08.100Z	2022-10-25T09:19:06.320Z	SUB11601558	Severe acute respiratory syndrome coronavirus 2
SAMN29453402	335_d1	AGL2581	2022-10-25	2022-07-01T11:38:08.040Z	2022-10-25T09:19:06.303Z	SUB11601558	Severe acute respiratory syndrome coronavirus 2
SAMN29453393	332_d1	AGL2492	2022-10-25	2022-07-01T11:38:07.953Z	2022-10-25T09:19:06.280Z	SUB11601558	Severe acute respiratory syndrome coronavirus 2
SAMN29453391	331_d3	AGL2474	2022-10-25	2022-07-01T11:38:07.933Z	2022-10-25T09:19:06.263Z	SUB11601558	Severe acute respiratory syndrome coronavirus 2
SAMN29453388	330_d3	AGL2486	2022-10-25	2022-07-01T11:38:07.906Z	2022-10-25T09:19:06.240Z	SUB11601558	Severe acute respiratory syndrome coronavirus 2
SAMN29453382	328_d3	AGL2446	2022-10-25	2022-07-01T11:38:07.853Z	2022-10-25T09:19:06.203Z	SUB11601558	Severe acute respiratory syndrome coronavirus 2
SAMN29453381	328_d1	AGL2433	2022-10-25	2022-07-01T11:38:07.843Z	2022-10-25T09:19:06.176Z	SUB11601558	Severe acute respiratory syndrome coronavirus 2
SAMN29453373	325_d3	AGL2421	2022-10-25	2022-07-01T11:38:07.773Z	2022-10-25T09:19:06.156Z	SUB11601558	Severe acute respiratory syndrome coronavirus 2
SAMN29453371	324_d5	AGL2403	2022-10-25	2022-07-01T11:38:07.753Z	2022-10-25T09:19:06.140Z	SUB11601558	Severe acute respiratory syndrome coronavirus 2
SAMN29453359	320_d5	AGL1985	2022-10-25	2022-07-01T11:38:07.646Z	2022-10-25T09:19:06.123Z	SUB11601558	Severe acute respiratory syndrome coronavirus 2
SAMN29453350	317_d5	AGL2432	2022-10-25	2022-07-01T11:38:07.566Z	2022-10-25T09:19:06.103Z	SUB11601558	Severe acute respiratory syndrome coronavirus 2
SAMN29453341	314_d5	AGL2429	2022-10-25	2022-07-01T11:38:07.480Z	2022-10-25T09:19:06.086Z	SUB11601558	Severe acute respiratory syndrome coronavirus 2
SAMN29453324	309_d1	AGL2256	2022-10-25	2022-07-01T11:38:07.323Z	2022-10-25T09:19:06.056Z	SUB11601558	Severe acute respiratory syndrome coronavirus 2
SAMN29453318	307_d1	AGL1845	2022-10-25	2022-07-01T11:38:07.253Z	2022-10-25T09:19:06.040Z	SUB11601558	Severe acute respiratory syndrome coronavirus 2
SAMN29453312	305_d1	AGL1868	2022-10-25	2022-07-01T11:38:07.180Z	2022-10-25T09:19:06.020Z	SUB11601558	Severe acute respiratory syndrome coronavirus 2
SAMN29453311	304_d5	AGL2076	2022-10-25	2022-07-01T11:38:07.170Z	2022-10-25T09:19:05.920Z	SUB11601558	Severe acute respiratory syndrome coronavirus 2
SAMN29453309	304_d1	AGL1942	2022-10-25	2022-07-01T11:38:07.153Z	2022-10-25T09:19:05.903Z	SUB11601558	Severe acute respiratory syndrome coronavirus 2
SAMN29453299	300_d5	AGL1975	2022-10-25	2022-07-01T11:38:07.060Z	2022-10-25T09:19:05.886Z	SUB11601558	Severe acute respiratory syndrome coronavirus 2
SAMN29453288	297_d1	AGL1655	2022-10-25	2022-07-01T11:38:06.960Z	2022-10-25T09:19:05.870Z	SUB11601558	Severe acute respiratory syndrome coronavirus 2
SAMN29453287	296_d5	AGL1617	2022-10-25	2022-07-01T11:38:06.950Z	2022-10-25T09:19:05.846Z	SUB11601558	Severe acute respiratory syndrome coronavirus 2
SAMN29453284	295_d5	AGL1728	2022-10-25	2022-07-01T11:38:06.923Z	2022-10-25T09:19:05.430Z	SUB11601558	Severe acute respiratory syndrome coronavirus 2
SAMN29453279	294_d1	AGL1696	2022-10-25	2022-07-01T11:38:06.880Z	2022-10-25T09:19:05.413Z	SUB11601558	Severe acute respiratory syndrome coronavirus 2
SAMN29453275	292_d5	AGL1742	2022-10-25	2022-07-01T11:38:06.840Z	2022-10-25T09:19:05.400Z	SUB11601558	Severe acute respiratory syndrome coronavirus 2
SAMN29453269	290_d5	AGL1746	2022-10-25	2022-07-01T11:38:06.726Z	2022-10-25T09:19:05.380Z	SUB11601558	Severe acute respiratory syndrome coronavirus 2
SAMN29453260	287_d3	AGL1548	2022-10-25	2022-07-01T11:38:06.643Z	2022-10-25T09:19:05.363Z	SUB11601558	Severe acute respiratory syndrome coronavirus 2
SAMN29453536	380_d1	AGL1986	2022-10-25	2022-07-01T11:38:09.290Z	2022-10-25T09:19:05.346Z	SUB11601558	Severe acute respiratory syndrome coronavirus 2
SAMN29453533	379_d1	AGL2968	2022-10-25	2022-07-01T11:38:09.263Z	2022-10-25T09:19:05.330Z	SUB11601558	Severe acute respiratory syndrome coronavirus 2
SAMN29453524	376_d1	AGL2995	2022-10-25	2022-07-01T11:38:09.183Z	2022-10-25T09:19:05.313Z	SUB11601558	Severe acute respiratory syndrome coronavirus 2
SAMN29453516	373_d3	AGL3179	2022-10-25	2022-07-01T11:38:09.103Z	2022-10-25T09:19:05.296Z	SUB11601558	Severe acute respiratory syndrome coronavirus 2
SAMN29453512	372_d1	AGL2737	2022-10-25	2022-07-01T11:38:09.066Z	2022-10-25T09:19:05.280Z	SUB11601558	Severe acute respiratory syndrome coronavirus 2
SAMN29453510	371_d3	AGL2855	2022-10-25	2022-07-01T11:38:09.050Z	2022-10-25T09:19:05.263Z	SUB11601558	Severe acute respiratory syndrome coronavirus 2
SAMN29453199	267_d1	AGL1409	2022-10-25	2022-07-01T11:38:06.083Z	2022-10-25T09:19:05.246Z	SUB11601558	Severe acute respiratory syndrome coronavirus 2
SAMN29453189	263_d5	AGL1436	2022-10-25	2022-07-01T11:38:06Z	2022-10-25T09:19:05.230Z	SUB11601558	Severe acute respiratory syndrome coronavirus 2
SAMN29453185	262_d3	AGL1413	2022-10-25	2022-07-01T11:38:05.963Z	2022-10-25T09:19:05.213Z	SUB11601558	Severe acute respiratory syndrome coronavirus 2
SAMN29453184	262_d1	AGL1418	2022-10-25	2022-07-01T11:38:05.953Z	2022-10-25T09:19:05.200Z	SUB11601558	Severe acute respiratory syndrome coronavirus 2
SAMN29453182	261_d1	AGL1326	2022-10-25	2022-07-01T11:38:05.936Z	2022-10-25T09:19:05.183Z	SUB11601558	Severe acute respiratory syndrome coronavirus 2
SAMN29453179	260_d1	AGL1051	2022-10-25	2022-07-01T11:38:05.910Z	2022-10-25T09:19:05.166Z	SUB11601558	Severe acute respiratory syndrome coronavirus 2
SAMN29453169	256_d5	AGL1204	2022-10-25	2022-07-01T11:38:05.823Z	2022-10-25T09:19:05.150Z	SUB11601558	Severe acute respiratory syndrome coronavirus 2
SAMN29453162	254_d3	AGL1214	2022-10-25	2022-07-01T11:38:05.763Z	2022-10-25T09:19:05.136Z	SUB11601558	Severe acute respiratory syndrome coronavirus 2
SAMN29453152	251_d1	AGL1113	2022-10-25	2022-07-01T11:38:05.676Z	2022-10-25T09:19:05.110Z	SUB11601558	Severe acute respiratory syndrome coronavirus 2
SAMN29453133	244_d5	AGL1091	2022-10-25	2022-07-01T11:38:05.466Z	2022-10-25T09:19:05.093Z	SUB11601558	Severe acute respiratory syndrome coronavirus 2
SAMN29453131	243_d5	AGL1083	2022-10-25	2022-07-01T11:38:05.450Z	2022-10-25T09:19:05.073Z	SUB11601558	Severe acute respiratory syndrome coronavirus 2
SAMN29453129	243_d1	AGL1054	2022-10-25	2022-07-01T11:38:05.430Z	2022-10-25T09:19:05.060Z	SUB11601558	Severe acute respiratory syndrome coronavirus 2
SAMN29453123	241_d1	AGL1041	2022-10-25	2022-07-01T11:38:05.380Z	2022-10-25T09:19:05.040Z	SUB11601558	Severe acute respiratory syndrome coronavirus 2
SAMN29453122	240_d5	AGL1087	2022-10-25	2022-07-01T11:38:05.370Z	2022-10-25T09:19:05.020Z	SUB11601558	Severe acute respiratory syndrome coronavirus 2
SAMN29453119	239_d5	AGL1085	2022-10-25	2022-07-01T11:38:05.340Z	2022-10-25T09:19:05.003Z	SUB11601558	Severe acute respiratory syndrome coronavirus 2
SAMN29453110	236_d5	AGL1093	2022-10-25	2022-07-01T11:38:05.253Z	2022-10-25T09:19:04.990Z	SUB11601558	Severe acute respiratory syndrome coronavirus 2
SAMN29453103	234_d3	AGL0994	2022-10-25	2022-07-01T11:38:05.190Z	2022-10-25T09:19:04.973Z	SUB11601558	Severe acute respiratory syndrome coronavirus 2
SAMN29453101	233_d5	AGL1059	2022-10-25	2022-07-01T11:38:05.170Z	2022-10-25T09:19:04.956Z	SUB11601558	Severe acute respiratory syndrome coronavirus 2
SAMN29453096	232_d1	AGL1026	2022-10-25	2022-07-01T11:38:05.126Z	2022-10-25T09:19:04.943Z	SUB11601558	Severe acute respiratory syndrome coronavirus 2
SAMN29453089	229_d5	AGL1048	2022-10-25	2022-07-01T11:38:05.060Z	2022-10-25T09:19:04.926Z	SUB11601558	Severe acute respiratory syndrome coronavirus 2
SAMN29453085	228_d3	AGL1013	2022-10-25	2022-07-01T11:38:05Z	2022-10-25T09:19:04.910Z	SUB11601558	Severe acute respiratory syndrome coronavirus 2
SAMN29453076	225_d3	AGL1024	2022-10-25	2022-07-01T11:38:04.920Z	2022-10-25T09:19:04.893Z	SUB11601558	Severe acute respiratory syndrome coronavirus 2
SAMN29453069	223_d1	AGL1156	2022-10-25	2022-07-01T11:38:04.856Z	2022-10-25T09:19:04.880Z	SUB11601558	Severe acute respiratory syndrome coronavirus 2
SAMN29453059	219_d5	AGL0980	2022-10-25	2022-07-01T11:38:04.750Z	2022-10-25T09:19:04.863Z	SUB11601558	Severe acute respiratory syndrome coronavirus 2
SAMN29453058	219_d3	AGL0742	2022-10-25	2022-07-01T11:38:04.743Z	2022-10-25T09:19:04.846Z	SUB11601558	Severe acute respiratory syndrome coronavirus 2
SAMN29453053	217_d5	AGL0720	2022-10-25	2022-07-01T11:38:04.696Z	2022-10-25T09:19:04.830Z	SUB11601558	Severe acute respiratory syndrome coronavirus 2
SAMN29453048	216_d1	AGL0755	2022-10-25	2022-07-01T11:38:04.650Z	2022-10-25T09:19:04.816Z	SUB11601558	Severe acute respiratory syndrome coronavirus 2
SAMN29453039	213_d1	AGL0535	2022-10-25	2022-07-01T11:38:04.570Z	2022-10-25T09:19:04.800Z	SUB11601558	Severe acute respiratory syndrome coronavirus 2
SAMN29453038	212_d5	AGL0747	2022-10-25	2022-07-01T11:38:04.563Z	2022-10-25T09:19:04.783Z	SUB11601558	Severe acute respiratory syndrome coronavirus 2
SAMN29453037	212_d3	AGL0548	2022-10-25	2022-07-01T11:38:04.553Z	2022-10-25T09:19:04.766Z	SUB11601558	Severe acute respiratory syndrome coronavirus 2
SAMN29453032	210_d5	AGL0757	2022-10-25	2022-07-01T11:38:04.506Z	2022-10-25T09:19:04.750Z	SUB11601558	Severe acute respiratory syndrome coronavirus 2
SAMN29453030	210_d1	AGL0628	2022-10-25	2022-07-01T11:38:04.490Z	2022-10-25T09:19:04.723Z	SUB11601558	Severe acute respiratory syndrome coronavirus 2
SAMN29453029	209_d5	AGL0758	2022-10-25	2022-07-01T11:38:04.480Z	2022-10-25T09:19:04.710Z	SUB11601558	Severe acute respiratory syndrome coronavirus 2
SAMN29453016	205_d3	AGL0618	2022-10-25	2022-07-01T11:38:04.326Z	2022-10-25T09:19:04.690Z	SUB11601558	Severe acute respiratory syndrome coronavirus 2
SAMN29453013	204_d3	AGL0609	2022-10-25	2022-07-01T11:38:04.296Z	2022-10-25T09:19:04.670Z	SUB11601558	Severe acute respiratory syndrome coronavirus 2
SAMN29453012	204_d1	AGL0607	2022-10-25	2022-07-01T11:38:04.290Z	2022-10-25T09:19:04.653Z	SUB11601558	Severe acute respiratory syndrome coronavirus 2
SAMN29453006	202_d1	AGL0637	2022-10-25	2022-07-01T11:38:04.233Z	2022-10-25T09:19:04.636Z	SUB11601558	Severe acute respiratory syndrome coronavirus 2
SAMN29453005	201_d5	AGL0441	2022-10-25	2022-07-01T11:38:04.223Z	2022-10-25T09:19:04.616Z	SUB11601558	Severe acute respiratory syndrome coronavirus 2
SAMN29453241	281_d1	AGL1539	2022-10-25	2022-07-01T11:38:06.453Z	2022-10-25T09:19:04.600Z	SUB11601558	Severe acute respiratory syndrome coronavirus 2
SAMN29453240	280_d5	AGL1554	2022-10-25	2022-07-01T11:38:06.446Z	2022-10-25T09:19:03.700Z	SUB11601558	Severe acute respiratory syndrome coronavirus 2
SAMN29453232	278_d1	AGL1503	2022-10-25	2022-07-01T11:38:06.376Z	2022-10-25T09:19:03.683Z	SUB11601558	Severe acute respiratory syndrome coronavirus 2
SAMN29453226	276_d1	AGL1506	2022-10-25	2022-07-01T11:38:06.326Z	2022-10-25T09:19:03.670Z	SUB11601558	Severe acute respiratory syndrome coronavirus 2
SAMN29453215	272_d3	AGL1628	2022-10-25	2022-07-01T11:38:06.226Z	2022-10-25T09:19:03.650Z	SUB11601558	Severe acute respiratory syndrome coronavirus 2
SAMN29453204	268_d5	AGL1419	2022-10-25	2022-07-01T11:38:06.130Z	2022-10-25T09:19:03.633Z	SUB11601558	Severe acute respiratory syndrome coronavirus 2
SAMN29453003	201_d1	AGL0626	2022-10-25	2022-07-01T11:38:04.200Z	2022-10-25T09:19:03.616Z	SUB11601558	Severe acute respiratory syndrome coronavirus 2
SAMN29453397	333_d3	AGL2489	2022-10-25	2022-07-01T11:38:07.993Z	2022-10-25T09:19:03.600Z	SUB11601558	Severe acute respiratory syndrome coronavirus 2
SAMN29453116	238_d5	AGL1058	2022-10-25	2022-07-01T11:38:05.313Z	2022-10-25T09:19:03.583Z	SUB11601558	Severe acute respiratory syndrome coronavirus 2
SAMN29453104	234_d5	AGL1045	2022-10-25	2022-07-01T11:38:05.200Z	2022-10-25T09:19:03.566Z	SUB11601558	Severe acute respiratory syndrome coronavirus 2
SAMN29453082	227_d3	AGL0716	2022-10-25	2022-07-01T11:38:04.970Z	2022-10-25T09:19:03.550Z	SUB11601558	Severe acute respiratory syndrome coronavirus 2
SAMN29453517	373_d5	AGL3265	2022-10-25	2022-07-01T11:38:09.113Z	2022-10-25T09:19:03.530Z	SUB11601558	Severe acute respiratory syndrome coronavirus 2
SAMN29453054	218_d1	AGL0539	2022-10-25	2022-07-01T11:38:04.706Z	2022-10-25T09:19:03.506Z	SUB11601558	Severe acute respiratory syndrome coronavirus 2
SAMN29453296	299_d5	AGL1964	2022-10-25	2022-07-01T11:38:07.033Z	2022-10-25T09:19:03.490Z	SUB11601558	Severe acute respiratory syndrome coronavirus 2
SAMN29453407	336_d5	AGL2266	2022-10-25	2022-07-01T11:38:08.086Z	2022-10-25T09:19:03.466Z	SUB11601558	Severe acute respiratory syndrome coronavirus 2
SAMN29453322	308_d3	AGL1947	2022-10-25	2022-07-01T11:38:07.303Z	2022-10-25T09:19:03.440Z	SUB11601558	Severe acute respiratory syndrome coronavirus 2
SAMN29453321	308_d1	AGL1842	2022-10-25	2022-07-01T11:38:07.293Z	2022-10-25T09:19:03.420Z	SUB11601558	Severe acute respiratory syndrome coronavirus 2
SAMN29453340	314_d3	AGL2424	2022-10-25	2022-07-01T11:38:07.470Z	2022-10-25T09:19:03.386Z	SUB11601558	Severe acute respiratory syndrome coronavirus 2
SAMN29453017	205_d5	AGL0448	2022-10-25	2022-07-01T11:38:04.333Z	2022-10-25T09:19:03.363Z	SUB11601558	Severe acute respiratory syndrome coronavirus 2
SAMN29453198	266_d5	AGL1402	2022-10-25	2022-07-01T11:38:06.073Z	2022-10-25T09:19:03.346Z	SUB11601558	Severe acute respiratory syndrome coronavirus 2
SAMN29453372	325_d1	AGL1941	2022-10-25	2022-07-01T11:38:07.763Z	2022-10-25T09:19:03.330Z	SUB11601558	Severe acute respiratory syndrome coronavirus 2
SAMN29453138	246_d3	AGL1100	2022-10-25	2022-07-01T11:38:05.513Z	2022-10-25T09:19:03.313Z	SUB11601558	Severe acute respiratory syndrome coronavirus 2
SAMN29453467	356_d5	AGL2862	2022-10-25	2022-07-01T11:38:08.650Z	2022-10-25T09:19:03.300Z	SUB11601558	Severe acute respiratory syndrome coronavirus 2
SAMN29453111	237_d1	AGL0997	2022-10-25	2022-07-01T11:38:05.263Z	2022-10-25T09:19:03.283Z	SUB11601558	Severe acute respiratory syndrome coronavirus 2
SAMN29453442	348_d3	AGL3102	2022-10-25	2022-07-01T11:38:08.416Z	2022-10-25T09:19:03.266Z	SUB11601558	Severe acute respiratory syndrome coronavirus 2
SAMN29453280	294_d3	AGL1700	2022-10-25	2022-07-01T11:38:06.890Z	2022-10-25T09:19:03.250Z	SUB11601558	Severe acute respiratory syndrome coronavirus 2
SAMN29453140	247_d1	AGL0650	2022-10-25	2022-07-01T11:38:05.530Z	2022-10-25T09:19:03.233Z	SUB11601558	Severe acute respiratory syndrome coronavirus 2
SAMN29453114	238_d1	AGL0610	2022-10-25	2022-07-01T11:38:05.293Z	2022-10-25T09:19:03.216Z	SUB11601558	Severe acute respiratory syndrome coronavirus 2
SAMN29453395	332_d5	AGL2455	2022-10-25	2022-07-01T11:38:07.973Z	2022-10-25T09:19:03.200Z	SUB11601558	Severe acute respiratory syndrome coronavirus 2
SAMN29453229	277_d1	AGL1510	2022-10-25	2022-07-01T11:38:06.350Z	2022-10-25T09:19:03.180Z	SUB11601558	Severe acute respiratory syndrome coronavirus 2
SAMN29453439	347_d3	AGL3062	2022-10-25	2022-07-01T11:38:08.390Z	2022-10-25T09:19:03.163Z	SUB11601558	Severe acute respiratory syndrome coronavirus 2
SAMN29453143	248_d1	AGL1001	2022-10-25	2022-07-01T11:38:05.556Z	2022-10-25T09:19:03.123Z	SUB11601558	Severe acute respiratory syndrome coronavirus 2
SAMN29453025	208_d3	AGL0446	2022-10-25	2022-07-01T11:38:04.440Z	2022-10-25T09:19:03.106Z	SUB11601558	Severe acute respiratory syndrome coronavirus 2
SAMN29453055	218_d3	AGL0737	2022-10-25	2022-07-01T11:38:04.716Z	2022-10-25T09:19:03.090Z	SUB11601558	Severe acute respiratory syndrome coronavirus 2
SAMN29453135	245_d3	AGL1095	2022-10-25	2022-07-01T11:38:05.483Z	2022-10-25T09:19:03.070Z	SUB11601558	Severe acute respiratory syndrome coronavirus 2
SAMN29453443	348_d5	AGL3109	2022-10-25	2022-07-01T11:38:08.426Z	2022-10-25T09:19:03.040Z	SUB11601558	Severe acute respiratory syndrome coronavirus 2
SAMN29453023	207_d5	AGL0542	2022-10-25	2022-07-01T11:38:04.390Z	2022-10-25T09:19:03.016Z	SUB11601558	Severe acute respiratory syndrome coronavirus 2
SAMN29453346	316_d3	AGL2427	2022-10-25	2022-07-01T11:38:07.530Z	2022-10-25T09:19:03Z	SUB11601558	Severe acute respiratory syndrome coronavirus 2
SAMN29453479	360_d5	AGL2867	2022-10-25	2022-07-01T11:38:08.760Z	2022-10-25T09:19:02.983Z	SUB11601558	Severe acute respiratory syndrome coronavirus 2
SAMN29453513	372_d3	AGL2743	2022-10-25	2022-07-01T11:38:09.076Z	2022-10-25T09:19:02.966Z	SUB11601558	Severe acute respiratory syndrome coronavirus 2
SAMN29453415	339_d3	AGL2619	2022-10-25	2022-07-01T11:38:08.166Z	2022-10-25T09:19:02.936Z	SUB11601558	Severe acute respiratory syndrome coronavirus 2
SAMN29453522	375_d3	AGL2981	2022-10-25	2022-07-01T11:38:09.160Z	2022-10-25T09:19:02.920Z	SUB11601558	Severe acute respiratory syndrome coronavirus 2
SAMN29453496	366_d5	AGL3128	2022-10-25	2022-07-01T11:38:08.923Z	2022-10-25T09:19:02.903Z	SUB11601558	Severe acute respiratory syndrome coronavirus 2
SAMN29453018	206_d1	AGL0638	2022-10-25	2022-07-01T11:38:04.343Z	2022-10-25T09:19:02.870Z	SUB11601558	Severe acute respiratory syndrome coronavirus 2
SAMN29453380	327_d5	AGL2458	2022-10-25	2022-07-01T11:38:07.836Z	2022-10-25T09:19:02.853Z	SUB11601558	Severe acute respiratory syndrome coronavirus 2
SAMN29453355	319_d3	AGL1945	2022-10-25	2022-07-01T11:38:07.610Z	2022-10-25T09:19:02.830Z	SUB11601558	Severe acute respiratory syndrome coronavirus 2
SAMN29453014	204_d5	AGL0673	2022-10-25	2022-07-01T11:38:04.306Z	2022-10-25T09:19:02.806Z	SUB11601558	Severe acute respiratory syndrome coronavirus 2
SAMN29453057	219_d1	AGL0630	2022-10-25	2022-07-01T11:38:04.733Z	2022-10-25T09:19:02.783Z	SUB11601558	Severe acute respiratory syndrome coronavirus 2
SAMN29453291	298_d1	AGL1844	2022-10-25	2022-07-01T11:38:06.990Z	2022-10-25T09:19:02.760Z	SUB11601558	Severe acute respiratory syndrome coronavirus 2
SAMN29453081	227_d1	AGL1029	2022-10-25	2022-07-01T11:38:04.963Z	2022-10-25T09:19:02.736Z	SUB11601558	Severe acute respiratory syndrome coronavirus 2
SAMN29453454	352_d3	AGL2531	2022-10-25	2022-07-01T11:38:08.526Z	2022-10-25T09:19:02.700Z	SUB11601558	Severe acute respiratory syndrome coronavirus 2

## Sheet: 4.Trial Participant co-variates
Subject ID	Allocation	SEX	AGE	ETHNICITY	VACCINATED
201	molnupiravir	Male	53	White- English / Welsh / Scottish / Northern Irish / British	No
202	molnupiravir	Female	55	White- English / Welsh / Scottish / Northern Irish / British	No
203	placebo	Female	67	White- English / Welsh / Scottish / Northern Irish / British	No
204	placebo	Male	33	White- English / Welsh / Scottish / Northern Irish / British	No
205	molnupiravir	Male	60	White- English / Welsh / Scottish / Northern Irish / British	No
206	placebo	Male	44	White- English / Welsh / Scottish / Northern Irish / British	No
207	molnupiravir	Female	61	Any other Black / African / Caribbean background	No
208	placebo	Male	32	Any other White background	No
209	placebo	Female	35	White- English / Welsh / Scottish / Northern Irish / British	No
210	molnupiravir	Female	27	White- English / Welsh / Scottish / Northern Irish / British	No
211	molnupiravir	Female	55	White- English / Welsh / Scottish / Northern Irish / British	No
212	placebo	Female	27	White- English / Welsh / Scottish / Northern Irish / British	No
213	placebo	Female	54	White- English / Welsh / Scottish / Northern Irish / British	No
214	molnupiravir	Male	39	Any other White background	No
215	molnupiravir	Male	46	White- English / Welsh / Scottish / Northern Irish / British	No
216	placebo	Male	48	Asian / Asian British- Indian	No
217	molnupiravir	Female	54	White- English / Welsh / Scottish / Northern Irish / British	No
218	placebo	Male	38	White- English / Welsh / Scottish / Northern Irish / British	No
219	placebo	Female	66	White- English / Welsh / Scottish / Northern Irish / British	No
220	molnupiravir	Male	59	Any other White background	No
221	molnupiravir	Male	55	Any other White background	No
222	placebo	Female	57	White- English / Welsh / Scottish / Northern Irish / British	No
223	molnupiravir	Female	21	White- English / Welsh / Scottish / Northern Irish / British	No
224	placebo	Male	51	White- English / Welsh / Scottish / Northern Irish / British	No
225	placebo	Male	58	White- English / Welsh / Scottish / Northern Irish / British	No
226	molnupiravir	Female	20	White- English / Welsh / Scottish / Northern Irish / British	No
227	placebo	Female	24	White- English / Welsh / Scottish / Northern Irish / British	No
228	molnupiravir	Female	58	White- English / Welsh / Scottish / Northern Irish / British	No
229	placebo	Male	56	White- English / Welsh / Scottish / Northern Irish / British	No
230	molnupiravir	Female	48	White- English / Welsh / Scottish / Northern Irish / British	No
231	placebo	Male	55	White- English / Welsh / Scottish / Northern Irish / British	No
232	molnupiravir	Male	55	White- English / Welsh / Scottish / Northern Irish / British	No
233	placebo	Female	54	White- English / Welsh / Scottish / Northern Irish / British	No
234	molnupiravir	Female	21	White- English / Welsh / Scottish / Northern Irish / British	No
235	placebo	Female	49	White- English / Welsh / Scottish / Northern Irish / British	Yes
236	molnupiravir	Female	31	Any other White background	No
237	molnupiravir	Female	63	White- English / Welsh / Scottish / Northern Irish / British	No
238	placebo	Male	43	White- English / Welsh / Scottish / Northern Irish / British	No
239	placebo	Male	32	White- English / Welsh / Scottish / Northern Irish / British	No
240	molnupiravir	Female	28	White- English / Welsh / Scottish / Northern Irish / British	No
241	placebo	Female	61	White- English / Welsh / Scottish / Northern Irish / British	No
242	molnupiravir	Female	46	White- English / Welsh / Scottish / Northern Irish / British	No
243	molnupiravir	Male	54	Any other White background	No
244	placebo	Female	51	White- English / Welsh / Scottish / Northern Irish / British	No
245	molnupiravir	Male	49	White- English / Welsh / Scottish / Northern Irish / British	No
246	placebo	Female	24	White- English / Welsh / Scottish / Northern Irish / British	No
247	placebo	Female	65	White- English / Welsh / Scottish / Northern Irish / British	No
248	molnupiravir	Female	42	White- English / Welsh / Scottish / Northern Irish / British	No
249	molnupiravir	Female	23	White- English / Welsh / Scottish / Northern Irish / British	Yes
250	placebo	Female	57	White- English / Welsh / Scottish / Northern Irish / British	No
251	molnupiravir	Female	52	White- English / Welsh / Scottish / Northern Irish / British	No
252	molnupiravir	Female	54	White- English / Welsh / Scottish / Northern Irish / British	No
253	placebo	Male	61	White- English / Welsh / Scottish / Northern Irish / British	No
254	placebo	Female	22	White- English / Welsh / Scottish / Northern Irish / British	No
255	molnupiravir	Female	50	White- English / Welsh / Scottish / Northern Irish / British	No
256	placebo	Male	47	White- English / Welsh / Scottish / Northern Irish / British	No
257	placebo	Female	43	Any other White background	Yes
258	molnupiravir	Female	67	Any other White background	No
259	molnupiravir	Female	41	Any other White background	No
260	molnupiravir	Female	55	Any other White background	No
261	placebo	Female	29	White- English / Welsh / Scottish / Northern Irish / British	No
262	placebo	Male	50	White- English / Welsh / Scottish / Northern Irish / British	No
263	placebo	Female	28	White- English / Welsh / Scottish / Northern Irish / British	No
264	molnupiravir	Male	25	White- English / Welsh / Scottish / Northern Irish / British	No
265	placebo	Male	26	Any other White background	Yes
266	molnupiravir	Female	59	White- English / Welsh / Scottish / Northern Irish / British	No
267	placebo	Female	61	White- English / Welsh / Scottish / Northern Irish / British	Yes
268	molnupiravir	Male	22	White- English / Welsh / Scottish / Northern Irish / British	No
269	placebo	Male	52	White- English / Welsh / Scottish / Northern Irish / British	Yes
270	placebo	Male	50	White- English / Welsh / Scottish / Northern Irish / British	Yes
271	molnupiravir	Male	35	White- English / Welsh / Scottish / Northern Irish / British	Yes
272	molnupiravir	Male	19	White- English / Welsh / Scottish / Northern Irish / British	No
273	molnupiravir	Female	27	Any other White background	No
274	placebo	Male	39	Any other White background	Yes
275	molnupiravir	Male	71	Any other White background	Yes
276	placebo	Female	55	White- English / Welsh / Scottish / Northern Irish / British	Yes
277	molnupiravir	Male	43	White- English / Welsh / Scottish / Northern Irish / British	Yes
278	molnupiravir	Female	33	Mixed / Multiple ethnic groups- White and Black African	Yes
279	placebo	Male	22	White- English / Welsh / Scottish / Northern Irish / British	No
280	placebo	Female	35	White- English / Welsh / Scottish / Northern Irish / British	Yes
281	placebo	Male	36	White- English / Welsh / Scottish / Northern Irish / British	Yes
282	placebo	Male	28	Any other Asian background	Yes
283	molnupiravir	Female	46	White- English / Welsh / Scottish / Northern Irish / British	Yes
284	molnupiravir	Female	21	White- English / Welsh / Scottish / Northern Irish / British	Yes
285	placebo	Female	44	White- English / Welsh / Scottish / Northern Irish / British	Yes
286	molnupiravir	Male	38	White- English / Welsh / Scottish / Northern Irish / British	Yes
287	placebo	Male	23	White- English / Welsh / Scottish / Northern Irish / British	No
288	placebo	Female	20	Any other White background	No
289	molnupiravir	Male	22	White- English / Welsh / Scottish / Northern Irish / British	Yes
290	molnupiravir	Male	20	White- English / Welsh / Scottish / Northern Irish / British	Yes
291	placebo	Female	55	White- English / Welsh / Scottish / Northern Irish / British	Yes
292	molnupiravir	Male	19	White- English / Welsh / Scottish / Northern Irish / British	Yes
293	placebo	Male	40	White- English / Welsh / Scottish / Northern Irish / British	Yes
294	molnupiravir	Female	25	White- English / Welsh / Scottish / Northern Irish / British	Yes
295	placebo	Male	28	White- English / Welsh / Scottish / Northern Irish / British	Yes
296	molnupiravir	Female	23	White- English / Welsh / Scottish / Northern Irish / British	Yes
297	molnupiravir	Female	68	White- English / Welsh / Scottish / Northern Irish / British	Yes
298	placebo	Female	20	White- English / Welsh / Scottish / Northern Irish / British	Yes
299	placebo	Male	26	White- English / Welsh / Scottish / Northern Irish / British	Yes
300	molnupiravir	Female	56	White- English / Welsh / Scottish / Northern Irish / British	Yes
301	placebo	Male	64	White- English / Welsh / Scottish / Northern Irish / British	Yes
302	molnupiravir	Female	62	Any other White background	Yes
303	placebo	Male	26	White- English / Welsh / Scottish / Northern Irish / British	Yes
304	placebo	Female	34	White- English / Welsh / Scottish / Northern Irish / British	Yes
305	molnupiravir	Male	32	White- English / Welsh / Scottish / Northern Irish / British	Yes
306	molnupiravir	Male	18	White- English / Welsh / Scottish / Northern Irish / British	Yes
307	molnupiravir	Female	24	White- English / Welsh / Scottish / Northern Irish / British	Yes
308	placebo	Female	27	White- English / Welsh / Scottish / Northern Irish / British	Yes
309	placebo	Male	25	White- English / Welsh / Scottish / Northern Irish / British	Yes
310	molnupiravir	Female	47	White- English / Welsh / Scottish / Northern Irish / British	Yes
311	placebo	Female	43	White- English / Welsh / Scottish / Northern Irish / British	Yes
312	molnupiravir	Male	37	White- English / Welsh / Scottish / Northern Irish / British	Yes
313	placebo	Female	25	White- English / Welsh / Scottish / Northern Irish / British	Yes
314	molnupiravir	Female	39	White- English / Welsh / Scottish / Northern Irish / British	Yes
315	molnupiravir	Female	62	White- English / Welsh / Scottish / Northern Irish / British	Yes
316	placebo	Female	58	White- English / Welsh / Scottish / Northern Irish / British	Yes
317	placebo	Male	34	White- English / Welsh / Scottish / Northern Irish / British	Yes
318	placebo	Female	51	White- English / Welsh / Scottish / Northern Irish / British	No
319	molnupiravir	Female	46	White- English / Welsh / Scottish / Northern Irish / British	No
320	molnupiravir	Female	63	White- English / Welsh / Scottish / Northern Irish / British	No
321	placebo	Female	34	Asian / Asian British- Pakistani	No
322	placebo	Female	52	White- English / Welsh / Scottish / Northern Irish / British	No
323	molnupiravir	Male	60	White- English / Welsh / Scottish / Northern Irish / British	Yes
324	molnupiravir	Female	48	White- English / Welsh / Scottish / Northern Irish / British	Yes
325	molnupiravir	Female	31	White- English / Welsh / Scottish / Northern Irish / British	No
326	placebo	Female	26	White- English / Welsh / Scottish / Northern Irish / British	No
327	molnupiravir	Male	50	White- English / Welsh / Scottish / Northern Irish / British	No
328	placebo	Female	52	White- English / Welsh / Scottish / Northern Irish / British	Yes
329	placebo	Male	67	White- English / Welsh / Scottish / Northern Irish / British	No
330	molnupiravir	Male	51	White- English / Welsh / Scottish / Northern Irish / British	No
331	placebo	Male	44	White- English / Welsh / Scottish / Northern Irish / British	Yes
332	molnupiravir	Male	48	White- English / Welsh / Scottish / Northern Irish / British	Yes
333	molnupiravir	Female	37	White- English / Welsh / Scottish / Northern Irish / British	No
334	placebo	Female	26	White- English / Welsh / Scottish / Northern Irish / British	Yes
335	placebo	Female	57	White- English / Welsh / Scottish / Northern Irish / British	Yes
336	molnupiravir	Male	47	Asian / Asian British- Indian	Yes
337	placebo	Male	43	Asian / Asian British- Chinese	Yes
338	molnupiravir	Male	52	White- English / Welsh / Scottish / Northern Irish / British	Yes
339	placebo	Male	78	White- English / Welsh / Scottish / Northern Irish / British	Yes
340	molnupiravir	Female	39	White- English / Welsh / Scottish / Northern Irish / British	Yes
341	molnupiravir	Female	36	Black / African / Caribbean / Black British- Caribbean	Yes
342	placebo	Female	40	White- English / Welsh / Scottish / Northern Irish / British	No
343	molnupiravir	Male	50	White- English / Welsh / Scottish / Northern Irish / British	No
344	placebo	Male	35	Any other White background	No
345	placebo	Female	27	White- English / Welsh / Scottish / Northern Irish / British	Yes
346	molnupiravir	Male	81	White- English / Welsh / Scottish / Northern Irish / British	No
347	placebo	Male	28	Any other White background	No
348	molnupiravir	Male	60	White- English / Welsh / Scottish / Northern Irish / British	Yes
349	placebo	Female	50	White- English / Welsh / Scottish / Northern Irish / British	Yes
350	molnupiravir	Female	24	White- English / Welsh / Scottish / Northern Irish / British	Yes
351	molnupiravir	Male	59	White- English / Welsh / Scottish / Northern Irish / British	Yes
352	placebo	Female	52	White- English / Welsh / Scottish / Northern Irish / British	No
353	placebo	Female	28	White- English / Welsh / Scottish / Northern Irish / British	Yes
354	molnupiravir	Male	31	Any other White background	Yes
355	molnupiravir	Female	41	White- English / Welsh / Scottish / Northern Irish / British	Yes
356	placebo	Male	37	White- English / Welsh / Scottish / Northern Irish / British	Yes
357	molnupiravir	Female	37	White- English / Welsh / Scottish / Northern Irish / British	Yes
358	placebo	Female	69	White- English / Welsh / Scottish / Northern Irish / British	Yes
359	placebo	Female	61	White- English / Welsh / Scottish / Northern Irish / British	Yes
360	molnupiravir	Female	39	White- English / Welsh / Scottish / Northern Irish / British	Yes
361	placebo	Male	20	White- English / Welsh / Scottish / Northern Irish / British	Yes
362	molnupiravir	Male	44	White- English / Welsh / Scottish / Northern Irish / British	Yes
363	placebo	Male	21	White- English / Welsh / Scottish / Northern Irish / British	Yes
364	molnupiravir	Female	65	White- English / Welsh / Scottish / Northern Irish / British	Yes
365	molnupiravir	Male	57	White- English / Welsh / Scottish / Northern Irish / British	Yes
366	molnupiravir	Male	18	White- English / Welsh / Scottish / Northern Irish / British	Yes
367	placebo	Male	31	Mixed / Multiple ethnic groups- White and Asian	Yes
368	placebo	Female	25	White- English / Welsh / Scottish / Northern Irish / British	Yes
369	molnupiravir	Female	33	Any other White background	No
370	placebo	Female	67	White- English / Welsh / Scottish / Northern Irish / British	No
371	molnupiravir	Male	68	White- English / Welsh / Scottish / Northern Irish / British	No
372	placebo	Female	52	White- English / Welsh / Scottish / Northern Irish / British	No
373	placebo	Female	48	White- English / Welsh / Scottish / Northern Irish / British	Yes
374	molnupiravir	Female	37	White- English / Welsh / Scottish / Northern Irish / British	No
375	placebo	Female	23	White- English / Welsh / Scottish / Northern Irish / British	Yes
376	molnupiravir	Female	20	White- English / Welsh / Scottish / Northern Irish / British	Yes
377	molnupiravir	Male	24	White- English / Welsh / Scottish / Northern Irish / British	Yes
378	placebo	Female	46	White- English / Welsh / Scottish / Northern Irish / British	Yes
379	molnupiravir	Female	43	White- English / Welsh / Scottish / Northern Irish / British	Yes
380	placebo	Female	34	White- English / Welsh / Scottish / Northern Irish / British	Yes
